# Supplementary material for: Decoupled oxidation process enabled by atomically dispersed copper electrodes for in-situ chemical water treatment
Source: Nat Commun. 2024 Feb 8;15:1186. doi: 10.1038/s41467-024-45481-y (PMC10853265; doi:10.1038/s41467-024-45481-y)
Supplement: Supplementary file 4 — Source Data [file 41467_2024_45481_MOESM4_ESM.zip]

Archive with 12 entries (11 files):
- Source Data/Figure Data.xlsx
- Source Data/Structure Data/
- Source Data/Structure Data/BPA.txt
- Source Data/Structure Data/BPA+CuN2.txt
- Source Data/Structure Data/BPA+CuN4.txt
- Source Data/Structure Data/BPA+Graphene.txt
- Source Data/Structure Data/BPA+N doped Graphene.txt
- Source Data/Structure Data/S2O8.txt
- Source Data/Structure Data/S2O8+CuN2.txt
- Source Data/Structure Data/S2O8+CuN4.txt
- Source Data/Structure Data/S2O8+Graphene.txt
- Source Data/Structure Data/S2O8+N doped Graphene.txt
