# Supplementary material for: Decoupled oxidation process enabled by atomically dispersed copper electrodes for in-situ chemical water treatment
Source: Nat Commun. 2024 Feb 8;15:1186. doi: 10.1038/s41467-024-45481-y (PMC10853265; doi:10.1038/s41467-024-45481-y)
Supplement: Supplementary file 4 — Source Data [file 41467_2024_45481_MOESM4_ESM.zip › Source Data/Figure Data.xlsx]

## Sheet: Figure 1d
R(Å)	Cu-N-C	Cu foil	CuO
0	0.15005	0.20854	0.20053
0.03068	0.18049	0.2071	0.19453
0.06136	0.24639	0.20279	0.17701
0.09204	0.31805	0.19565	0.14955
0.12272	0.38156	0.18608	0.11529
0.1534	0.4298	0.17524	0.0811
0.18408	0.45852	0.16544	0.06471
0.21476	0.46522	0.16013	0.08412
0.24544	0.44887	0.16283	0.12202
0.27612	0.40993	0.17488	0.16117
0.3068	0.35059	0.19426	0.19423
0.33748	0.27567	0.21673	0.21723
0.36816	0.19645	0.23757	0.22769
0.39884	0.14635	0.25264	0.22432
0.42951	0.18068	0.25879	0.20721
0.46019	0.27636	0.25411	0.17833
0.49087	0.3896	0.23836	0.14309
0.52155	0.50322	0.21365	0.11478
0.55223	0.60917	0.18581	0.11691
0.58291	0.7025	0.16633	0.15533
0.61359	0.78004	0.16976	0.21039
0.64427	0.8402	0.19995	0.26648
0.67495	0.88302	0.24572	0.31462
0.70563	0.91028	0.29347	0.3489
0.73631	0.9255	0.33288	0.36534
0.76699	0.93382	0.35635	0.36206
0.79767	0.94153	0.35833	0.34007
0.82835	0.95522	0.33512	0.30498
0.85903	0.98052	0.28519	0.2706
0.88971	1.02089	0.21011	0.26168
0.92039	1.07703	0.12111	0.30042
0.95107	1.14732	0.0979	0.38248
0.98175	1.22896	0.21131	0.48851
1.01243	1.31924	0.36109	0.60318
1.04311	1.41655	0.51785	0.71841
1.07379	1.52079	0.66914	0.83312
1.10447	1.63346	0.80429	0.95393
1.13515	1.7571	0.91309	1.09541
1.16583	1.89457	0.98591	1.27781
1.1965	2.04807	1.01399	1.52144
1.22718	2.21827	0.98992	1.84019
1.25786	2.40374	0.90812	2.2383
1.28854	2.6008	0.76531	2.71088
1.31922	2.80372	0.56114	3.24597
1.3499	3.00522	0.30005	3.82647
1.38058	3.19699	0.07456	4.43155
1.41126	3.37031	0.39567	5.0377
1.44194	3.51662	0.78584	5.61979
1.47262	3.628	1.19127	6.15211
1.5033	3.69757	1.58981	6.60955
1.53398	3.71988	1.95805	6.96883
1.56466	3.69112	2.27183	7.20972
1.59534	3.60933	2.5087	7.31615
1.62602	3.47451	2.6521	7.27724
1.6567	3.2886	2.69901	7.08815
1.68738	3.05542	2.67378	6.7506
1.71806	2.78057	2.65133	6.27325
1.74874	2.47112	2.7765	5.67168
1.77942	2.13544	3.22302	4.9683
1.8101	1.7828	4.08091	4.19217
1.84078	1.4231	5.32632	3.37931
1.87146	1.06662	6.89022	2.57511
1.90214	0.72406	8.70152	1.84334
1.93282	0.40864	10.6926	1.2937
1.9635	0.16219	12.796	1.09707
1.99418	0.2199	14.9423	1.2592
2.02485	0.41611	17.0602	1.5351
2.05553	0.58541	19.0775	1.7566
2.08621	0.71268	20.924	1.85964
2.11689	0.79584	22.5334	1.82574
2.14757	0.83643	23.8472	1.66234
2.17825	0.8384	24.8162	1.40499
2.20893	0.80791	25.4038	1.14288
2.23961	0.75334	25.5873	1.06491
2.27029	0.68559	25.359	1.3321
2.30097	0.6183	24.727	1.84592
2.33165	0.56724	23.7146	2.45418
2.36233	0.54647	22.359	3.06711
2.39301	0.56105	20.7096	3.62893
2.42369	0.60363	18.8254	4.09942
2.45437	0.66007	16.7721	4.44834
2.48505	0.71679	14.6189	4.65403
2.51573	0.76382	12.4351	4.70331
2.54641	0.79483	10.2871	4.59146
2.57709	0.80647	8.23576	4.32212
2.60777	0.79772	6.33495	3.90678
2.63845	0.76954	4.63172	3.36402
2.66913	0.72461	3.17171	2.71833
2.69981	0.66717	2.01993	1.99872
2.73049	0.60309	1.32364	1.23705
2.76117	0.53989	1.26131	0.4664
2.79184	0.4865	1.5711	0.28182
2.82252	0.45196	1.90128	0.976
2.8532	0.44206	2.13799	1.59138
2.88388	0.45582	2.26144	2.10716
2.91456	0.48594	2.27713	2.50914
2.94524	0.52307	2.19805	2.7903
2.97592	0.55918	2.04143	2.95124
3.0066	0.58862	1.83199	3.00027
3.03728	0.60793	1.61084	2.95322
3.06796	0.61533	1.44915	2.83287
3.09864	0.61042	1.44361	2.66789
3.12932	0.59386	1.64968	2.49065
3.16	0.56722	2.0279	2.33297
3.19068	0.53292	2.50013	2.21905
3.22136	0.49419	3.0013	2.15761
3.25204	0.4551	3.48418	2.13848
3.28272	0.42048	3.91374	2.1376
3.3134	0.39545	4.26377	2.12672
3.34408	0.38429	4.51595	2.08147
3.37476	0.38881	4.65969	1.98515
3.40544	0.40741	4.69232	1.82938
3.43612	0.43604	4.61902	1.61341
3.4668	0.46982	4.45253	1.34276
3.49748	0.50436	4.21258	1.02784
3.52816	0.53616	3.92512	0.6826
3.55884	0.56266	3.6215	0.32374
3.58952	0.58207	3.33743	0.05866
3.62019	0.59322	3.11097	0.38165
3.65087	0.59552	2.97837	0.68922
3.68155	0.58882	2.96672	0.95337
3.71223	0.57337	3.08688	1.16468
3.74291	0.54977	3.33272	1.31772
3.77359	0.51891	3.68728	1.41088
3.80427	0.4819	4.12982	1.44625
3.83495	0.44004	4.63901	1.4293
3.86563	0.39472	5.19291	1.3684
3.89631	0.34738	5.76813	1.27411
3.92699	0.2994	6.33954	1.15827
3.95767	0.25207	6.88087	1.0329
3.98835	0.2065	7.36599	0.90873
4.01903	0.16362	7.77052	0.79358
4.04971	0.1242	8.07356	0.69072
4.08039	0.08908	8.25927	0.59814
4.11107	0.06004	8.31824	0.50954
4.14175	0.04283	8.24851	0.41689
4.17243	0.04666	8.05624	0.3132
4.20311	0.06606	7.75604	0.19439
4.23379	0.09098	7.37095	0.06096
4.26447	0.11784	6.93199	0.09276
4.29515	0.14553	6.47713	0.25066
4.32583	0.17344	6.04894	0.41339
4.35651	0.20101	5.69028	0.57406
4.38719	0.22765	5.43707	0.7267
4.41786	0.25272	5.30959	0.86644
4.44854	0.2756	5.30659	0.98996
4.47922	0.29574	5.40688	1.09582
4.5099	0.31273	5.57795	1.18461
4.54058	0.32627	5.78603	1.25869
4.57126	0.33627	6.00279	1.32165
4.60194	0.34282	6.20775	1.37742
4.63262	0.34618	6.38774	1.42918
4.6633	0.34678	6.53507	1.47839
4.69398	0.34519	6.64535	1.52416
4.72466	0.34206	6.71566	1.56325
4.75534	0.33804	6.74324	1.59054
4.78602	0.33372	6.72487	1.59996
4.8167	0.32952	6.65694	1.58537
4.84738	0.32566	6.53593	1.54139
4.87806	0.32211	6.35934	1.46397
4.90874	0.3186	6.12649	1.35082
4.93942	0.31471	5.83942	1.20156
4.9701	0.30991	5.50343	1.01782
5.00078	0.30375	5.12729	0.80335
5.03146	0.29589	4.72325	0.56471
5.06214	0.28622	4.30655	0.31709
5.09282	0.27496	3.89466	0.16113
5.1235	0.26271	3.50602	0.34422
5.15418	0.25047	3.15808	0.62216
5.18486	0.23964	2.86465	0.90905
5.21553	0.23183	2.63274	1.19103
5.24621	0.22861	2.46021	1.46171
5.27689	0.23097	2.33594	1.71695
5.30757	0.239	2.24315	1.95401
5.33825	0.25183	2.16422	2.17113
5.36893	0.26793	2.08472	2.36735
5.39961	0.28556	1.99532	2.54217
5.43029	0.30307	1.89193	2.6953
5.46097	0.31908	1.77477	2.82647
5.49165	0.33254	1.64706	2.9352
5.52233	0.34273	1.51354	3.02074
5.55301	0.34925	1.37927	3.08208
5.58369	0.35198	1.24855	3.118
5.61437	0.35108	1.12434	3.12728
5.64505	0.34689	1.00815	3.10886
5.67573	0.33993	0.90045	3.06205
5.70641	0.33083	0.80151	2.98674
5.73709	0.32025	0.71234	2.88354
5.76777	0.30885	0.63541	2.75387
5.79845	0.29719	0.57458	2.6
5.82913	0.2857	0.5339	2.42508
5.85981	0.27465	0.51512	2.23298
5.89049	0.26414	0.51564	2.02825
5.92117	0.25412	0.529	1.8159
5.95185	0.24445	0.54758	1.60126
5.98253	0.23497	0.56529	1.3898
6.0132	0.22553	0.57871	1.18693
6.04388	0.2161	0.58721	0.9979
6.07456	0.20672	0.59231	0.82769
6.10524	0.19761	0.59664	0.68084
6.13592	0.1891	0.60245	0.56122
6.1666	0.18161	0.61025	0.47124
6.19728	0.1756	0.61805	0.41044
6.22796	0.17147	0.62158	0.37423
6.25864	0.16948	0.61534	0.35469
6.28932	0.16964	0.59398	0.34348
6.32	0.17172	0.55371	0.33438
6.35068	0.17526	0.49398	0.32395
6.38136	0.17965	0.42047	0.31099
6.41204	0.18421	0.35197	0.29571
6.44272	0.1883	0.33018	0.27899
6.4734	0.19132	0.39565	0.26189
6.50408	0.19277	0.53486	0.24525
6.53476	0.19225	0.71227	0.22955
6.56544	0.18952	0.90331	0.2148
6.59612	0.1844	1.0917	0.2007
6.6268	0.17688	1.26487	0.18675
6.65748	0.16705	1.41221	0.1725
6.68816	0.15509	1.52477	0.15771
6.71884	0.1413	1.59532	0.14249
6.74952	0.12601	1.61849	0.12744
6.7802	0.10965	1.59103	0.11376
6.81087	0.09262	1.51192	0.10328
6.84155	0.07534	1.38247	0.0982
6.87223	0.05818	1.2064	0.10006
6.90291	0.04146	0.99014	0.10867
6.93359	0.02544	0.74406	0.12233
6.96427	0.0107	0.48897	0.13895
6.99495	0.00757	0.29754	0.15685
7.02563	0.02049	0.36734	0.1749
7.05631	0.03408	0.62336	0.19238
7.08699	0.04754	0.91451	0.20884
7.11767	0.06084	1.20173	0.22399
7.14835	0.07398	1.47037	0.23763
7.17903	0.08688	1.71183	0.24949
7.20971	0.09939	1.9203	0.25928
7.24039	0.11131	2.09193	0.26657
7.27107	0.12239	2.22458	0.27091
7.30175	0.13243	2.31758	0.2718
7.33243	0.14127	2.37163	0.26881
7.36311	0.14883	2.38858	0.26163
7.39379	0.15515	2.37124	0.25018
7.42447	0.16036	2.32326	0.23459
7.45515	0.16468	2.24889	0.21533
7.48583	0.16841	2.15288	0.19312
7.51651	0.17185	2.04037	0.16898
7.54719	0.17522	1.91669	0.14414
7.57787	0.17867	1.78733	0.11996
7.60854	0.18217	1.65772	0.09789
7.63922	0.18553	1.53302	0.07932
7.6699	0.18842	1.41776	0.06543
7.70058	0.19044	1.31541	0.0571
7.73126	0.19113	1.22784	0.0548
7.76194	0.19008	1.15496	0.0588
7.79262	0.18691	1.09468	0.06922
7.8233	0.18139	1.04323	0.0858
7.85398	0.17339	0.99601	0.10782
7.88466	0.16292	0.94843	0.13406
7.91534	0.1501	0.89666	0.16299
7.94602	0.13523	0.8382	0.19287
7.9767	0.11872	0.77212	0.22187
8.00738	0.10117	0.69928	0.24817
8.03806	0.08347	0.6226	0.27004
8.06874	0.06708	0.54741	0.28597
8.09942	0.05464	0.48203	0.29474
8.1301	0.05014	0.43755	0.2955
8.16078	0.05581	0.42461	0.28781
8.19146	0.06902	0.44648	0.27167
8.22214	0.08596	0.49617	0.24758
8.25282	0.10431	0.56214	0.21656
8.2835	0.12284	0.63424	0.18032
8.31418	0.14084	0.70545	0.14178
8.34486	0.1578	0.77138	0.10672
8.37554	0.17334	0.82953	0.08763
8.40621	0.18709	0.87872	0.09851
8.43689	0.19874	0.91874	0.13258
8.46757	0.20797	0.95008	0.17568
8.49825	0.21455	0.97369	0.22065
8.52893	0.21827	0.9908	0.26441
8.55961	0.219	1.00275	0.30551
8.59029	0.21669	1.0108	0.34326
8.62097	0.21139	1.016	0.37746
8.65165	0.20326	1.01915	0.4082
8.68233	0.19253	1.02067	0.4358
8.71301	0.17954	1.02066	0.46066
8.74369	0.16471	1.01891	0.48326
8.77437	0.14854	1.01498	0.504
8.80505	0.13158	1.00824	0.5232
8.83573	0.11446	0.99801	0.54103
8.86641	0.09785	0.98355	0.55752
8.89709	0.08252	0.96419	0.57253
8.92777	0.06932	0.93929	0.58576
8.95845	0.05917	0.90836	0.59684
8.98913	0.05286	0.87102	0.60531
9.01981	0.05053	0.82709	0.6107
9.05049	0.05138	0.77658	0.61253
9.08117	0.05406	0.71976	0.61038
9.11185	0.05736	0.65719	0.6039
9.14253	0.06045	0.58984	0.59284
9.17321	0.06289	0.51919	0.57708
9.20388	0.06448	0.44743	0.55661
9.23456	0.06521	0.37795	0.53158
9.26524	0.06516	0.31603	0.50225
9.29592	0.06446	0.26964	0.46906
9.3266	0.06329	0.24838	0.43257
9.35728	0.06184	0.25687	0.39349
9.38796	0.06028	0.28912	0.35269
9.41864	0.05871	0.33401	0.31117
9.44932	0.05717	0.38248	0.27011
9.48	0.05561	0.42882	0.23087
9.51068	0.05387	0.46976	0.19501
9.54136	0.05173	0.50356	0.16426
9.57204	0.0489	0.5296	0.14032
9.60272	0.04512	0.54816	0.12433
9.6334	0.04012	0.56029	0.11594
9.66408	0.03368	0.56768	0.11315
9.69476	0.02567	0.57248	0.11314
9.72544	0.01603	0.57707	0.11373
9.75612	0.00509	0.58367	0.11397
9.7868	0.00869	0.59391	0.11435
9.81748	0.02274	0.60852	0.11651
9.84816	0.03808	0.62718	0.12264
9.87884	0.05426	0.64862	0.13437
9.90952	0.07094	0.67095	0.15187
9.9402	0.08772	0.69204	0.17389
9.97088	0.10423	0.70979	0.19844

## Sheet: Figure 1e
R(Å)	Cu-N-C	Fitting
0	0.15005	0.35376
0.03068	0.18049	0.36164
0.06136	0.24639	0.38284
0.09204	0.31805	0.41155
0.12272	0.38156	0.4412
0.1534	0.4298	0.46628
0.18408	0.45852	0.48284
0.21476	0.46522	0.48864
0.24544	0.44887	0.4831
0.27612	0.40993	0.46739
0.3068	0.35059	0.44453
0.33748	0.27567	0.41962
0.36816	0.19645	0.39965
0.39884	0.14635	0.39235
0.42951	0.18068	0.40329
0.46019	0.27636	0.43304
0.49087	0.3896	0.47718
0.52155	0.50322	0.52904
0.55223	0.60917	0.58225
0.58291	0.7025	0.63189
0.61359	0.78004	0.67478
0.64427	0.8402	0.70946
0.67495	0.88302	0.73615
0.70563	0.91028	0.75658
0.73631	0.9255	0.77383
0.76699	0.93382	0.79181
0.79767	0.94153	0.81459
0.82835	0.95522	0.84553
0.85903	0.98052	0.88655
0.88971	1.02089	0.93788
0.92039	1.07703	0.99844
0.95107	1.14732	1.06658
0.98175	1.22896	1.141
1.01243	1.31924	1.22141
1.04311	1.41655	1.30898
1.07379	1.52079	1.4063
1.10447	1.63346	1.51694
1.13515	1.7571	1.64463
1.16583	1.89457	1.79228
1.1965	2.04807	1.96105
1.22718	2.21827	2.14982
1.25786	2.40374	2.35511
1.28854	2.6008	2.57131
1.31922	2.80372	2.79119
1.3499	3.00522	3.00649
1.38058	3.19699	3.20841
1.41126	3.37031	3.38817
1.44194	3.51662	3.53746
1.47262	3.628	3.6488
1.5033	3.69757	3.71591
1.53398	3.71988	3.73397
1.56466	3.69112	3.69986
1.59534	3.60933	3.61224
1.62602	3.47451	3.47169
1.6567	3.2886	3.28062
1.68738	3.05542	3.04325
1.71806	2.78057	2.76539
1.74874	2.47112	2.45424
1.77942	2.13544	2.11812
1.8101	1.7828	1.76612
1.84078	1.4231	1.40779
1.87146	1.06662	1.05287
1.90214	0.72406	0.71116
1.93282	0.40864	0.39381
1.9635	0.16219	0.13432
1.99418	0.2199	0.20722
2.02485	0.41611	0.41547
2.05553	0.58541	0.59315
2.08621	0.71268	0.73036
2.11689	0.79584	0.82614
2.14757	0.83643	0.88227
2.17825	0.8384	0.90237
2.20893	0.80791	0.89161
2.23961	0.75334	0.85641
2.27029	0.68559	0.80419
2.30097	0.6183	0.74302
2.33165	0.56724	0.68106
2.36233	0.54647	0.62567
2.39301	0.56105	0.58209
2.42369	0.60363	0.55205
2.45437	0.66007	0.53328
2.48505	0.71679	0.52058
2.51573	0.76382	0.50789
2.54641	0.79483	0.49007
2.57709	0.80647	0.4638
2.60777	0.79772	0.4278
2.63845	0.76954	0.38271
2.66913	0.72461	0.33097
2.69981	0.66717	0.27686
2.73049	0.60309	0.22703
2.76117	0.53989	0.19085
2.79184	0.4865	0.1778
2.82252	0.45196	0.1886
2.8532	0.44206	0.21296
2.88388	0.45582	0.23937
2.91456	0.48594	0.26045
2.94524	0.52307	0.27234
2.97592	0.55918	0.27341
3.0066	0.58862	0.26354
3.03728	0.60793	0.24378
3.06796	0.61533	0.21616
3.09864	0.61042	0.18371
3.12932	0.59386	0.15076
3.16	0.56722	0.12352
3.19068	0.53292	0.10968
3.22136	0.49419	0.1131
3.25204	0.4551	0.12847
3.28272	0.42048	0.1471
3.3134	0.39545	0.163
3.34408	0.38429	0.17297
3.37476	0.38881	0.1756
3.40544	0.40741	0.17061
3.43612	0.43604	0.1586
3.4668	0.46982	0.14085
3.49748	0.50436	0.11943
3.52816	0.53616	0.09734
3.55884	0.56266	0.07911
3.58952	0.58207	0.07058
3.62019	0.59322	0.07458
3.65087	0.59552	0.08678
3.68155	0.58882	0.10083
3.71223	0.57337	0.11264
3.74291	0.54977	0.12009
3.77359	0.51891	0.12222
3.80427	0.4819	0.11884
3.83495	0.44004	0.1103
3.86563	0.39472	0.09743
3.89631	0.34738	0.08148
3.92699	0.2994	0.06426
3.95767	0.25207	0.04862
3.98835	0.2065	0.03928
4.01903	0.16362	0.04059
4.04971	0.1242	0.04966
4.08039	0.08908	0.06052
4.11107	0.06004	0.06976
4.14175	0.04283	0.07585
4.17243	0.04666	0.07816
4.20311	0.06606	0.07663
4.23379	0.09098	0.07153
4.26447	0.11784	0.06348
4.29515	0.14553	0.05339
4.32583	0.17344	0.04258
4.35651	0.20101	0.03306
4.38719	0.22765	0.02789
4.41786	0.25272	0.02924
4.44854	0.2756	0.03504
4.47922	0.29574	0.04181
4.5099	0.31273	0.04747
4.54058	0.32627	0.05105
4.57126	0.33627	0.05216
4.60194	0.34282	0.05077
4.63262	0.34618	0.04707
4.6633	0.34678	0.0415
4.69398	0.34519	0.03464
4.72466	0.34206	0.02734
4.75534	0.33804	0.02088
4.78602	0.33372	0.01721
4.8167	0.32952	0.01782
4.84738	0.32566	0.02135
4.87806	0.32211	0.02547
4.90874	0.3186	0.02883
4.93942	0.31471	0.03083
4.9701	0.30991	0.03128
5.00078	0.30375	0.03017
5.03146	0.29589	0.0277
5.06214	0.28622	0.02417
5.09282	0.27496	0.02002
5.1235	0.26271	0.01585
5.15418	0.25047	0.01255
5.18486	0.23964	0.01123
5.21553	0.23183	0.01217
5.24621	0.22861	0.0143
5.27689	0.23097	0.01647
5.30757	0.239	0.01807
5.33825	0.25183	0.01883
5.36893	0.26793	0.01867
5.39961	0.28556	0.01766
5.43029	0.30307	0.01592
5.46097	0.31908	0.01366
5.49165	0.33254	0.01115
5.52233	0.34273	0.0087
5.55301	0.34925	0.00676
5.58369	0.35198	0.00583
5.61437	0.35108	0.00599
5.64505	0.34689	0.00671
5.67573	0.33993	0.00739
5.70641	0.33083	0.00775
5.73709	0.32025	0.00765
5.76777	0.30885	0.00711
5.79845	0.29719	0.00618
5.82913	0.2857	0.00495
5.85981	0.27465	0.00354
5.89049	0.26414	0.0021
5.92117	0.25412	0.000858222
5.95185	0.24445	0.000981608
5.98253	0.23497	0.00191
6.0132	0.22553	0.00266
6.04388	0.2161	0.00314
6.07456	0.20672	0.00336
6.10524	0.19761	0.00337
6.13592	0.1891	0.00324
6.1666	0.18161	0.0031
6.19728	0.1756	0.00304
6.22796	0.17147	0.00313
6.25864	0.16948	0.00332
6.28932	0.16964	0.00354
6.32	0.17172	0.0037
6.35068	0.17526	0.00377
6.38136	0.17965	0.00372
6.41204	0.18421	0.00357
6.44272	0.1883	0.00338
6.4734	0.19132	0.00323
6.50408	0.19277	0.00318
6.53476	0.19225	0.00325
6.56544	0.18952	0.00341
6.59612	0.1844	0.00356
6.6268	0.17688	0.00364
6.65748	0.16705	0.00359
6.68816	0.15509	0.00342
6.71884	0.1413	0.00315
6.74952	0.12601	0.0029
6.7802	0.10965	0.00285
6.81087	0.09262	0.00313
6.84155	0.07534	0.00371
6.87223	0.05818	0.00446
6.90291	0.04146	0.00522
6.93359	0.02544	0.00587
6.96427	0.0107	0.00633
6.99495	0.00757	0.00652
7.02563	0.02049	0.00643
7.05631	0.03408	0.00604
7.08699	0.04754	0.00538
7.11767	0.06084	0.0045
7.14835	0.07398	0.00354
7.17903	0.08688	0.00276
7.20971	0.09939	0.00262
7.24039	0.11131	0.00326
7.27107	0.12239	0.00428
7.30175	0.13243	0.00533
7.33243	0.14127	0.00623
7.36311	0.14883	0.00689
7.39379	0.15515	0.00724
7.42447	0.16036	0.00727
7.45515	0.16468	0.00698
7.48583	0.16841	0.0064
7.51651	0.17185	0.00561
7.54719	0.17522	0.00472
7.57787	0.17867	0.00393
7.60854	0.18217	0.00354
7.63922	0.18553	0.00374
7.6699	0.18842	0.00443
7.70058	0.19044	0.00532
7.73126	0.19113	0.00618
7.76194	0.19008	0.00691
7.79262	0.18691	0.00742
7.8233	0.18139	0.0077
7.85398	0.17339	0.00775
7.88466	0.16292	0.00759
7.91534	0.1501	0.00727
7.94602	0.13523	0.00685
7.9767	0.11872	0.00641
8.00738	0.10117	0.00602
8.03806	0.08347	0.00575
8.06874	0.06708	0.00562
8.09942	0.05464	0.00561
8.1301	0.05014	0.00567
8.16078	0.05581	0.00574
8.19146	0.06902	0.00577
8.22214	0.08596	0.00573
8.25282	0.10431	0.00561
8.2835	0.12284	0.0054
8.31418	0.14084	0.00514
8.34486	0.1578	0.00483
8.37554	0.17334	0.0045
8.40621	0.18709	0.00417
8.43689	0.19874	0.00386
8.46757	0.20797	0.00355
8.49825	0.21455	0.00325
8.52893	0.21827	0.00292
8.55961	0.219	0.00257
8.59029	0.21669	0.0022
8.62097	0.21139	0.00184
8.65165	0.20326	0.00155
8.68233	0.19253	0.00146
8.71301	0.17954	0.00164
8.74369	0.16471	0.00201
8.77437	0.14854	0.00247
8.80505	0.13158	0.00294
8.83573	0.11446	0.00336
8.86641	0.09785	0.0037
8.89709	0.08252	0.00394
8.92777	0.06932	0.00407
8.95845	0.05917	0.00409
8.98913	0.05286	0.00399
9.01981	0.05053	0.00379
9.05049	0.05138	0.0035
9.08117	0.05406	0.00313
9.11185	0.05736	0.00271
9.14253	0.06045	0.00225
9.17321	0.06289	0.00179
9.20388	0.06448	0.00134
9.23456	0.06521	0.000961086
9.26524	0.06516	0.000728483
9.29592	0.06446	0.000727908
9.3266	0.06329	0.000892253
9.35728	0.06184	0.00109
9.38796	0.06028	0.00126
9.41864	0.05871	0.00137
9.44932	0.05717	0.00141
9.48	0.05561	0.00139
9.51068	0.05387	0.0013
9.54136	0.05173	0.00117
9.57204	0.0489	0.00103
9.60272	0.04512	0.000913108
9.6334	0.04012	0.000885575
9.66408	0.03368	0.00097727
9.69476	0.02567	0.00116
9.72544	0.01603	0.00138
9.75612	0.00509	0.00161
9.7868	0.00869	0.0018
9.81748	0.02274	0.00195
9.84816	0.03808	0.00204
9.87884	0.05426	0.00207
9.90952	0.07094	0.00204
9.9402	0.08772	0.00197
9.97088	0.10423	0.00187

## Sheet: Figure 1f
Time (min)	Adsorption	Error bar of adsorption	Degradation w/o PDS	Error bar of degradation w/o PDS	Degradation w/ PDS	Error bar of degradation w/ PDS
0	1	0	1	0	1	0
5	0.93324	0.02203	0.93062	0.01678	0.77115	0.03811
15	0.91257	0.03692	0.92286	0.01981	0.53247	0.03056
30	0.87537	0.01167	0.90567	0.01968	0.25423	0.03915
45	0.86709	0.00961	0.87691	0.02084	0.13135	0.0232
60	0.87447	0.01123	0.88881	0.01535	0.06613	0.0032
90	0.86834	0.0183	0.88275	0.01281	0	0

## Sheet: Figure 1g
Potential	Blank	BPA
-0.2	-36.4076	-28.6752
-0.199	-36.2293	-28.5605
-0.198	-36	-28.3949
-0.197	-35.8089	-28.2166
-0.196	-35.6561	-28.0382
-0.195	-35.4905	-27.8344
-0.194	-35.3121	-27.6306
-0.193	-35.121	-27.4267
-0.192	-34.8917	-27.2229
-0.191	-34.6752	-27.0573
-0.19	-34.4968	-26.9172
-0.189	-34.3439	-26.7771
-0.188	-34.2166	-26.6242
-0.187	-34.0764	-26.4713
-0.186	-33.9236	-26.293
-0.185	-33.7452	-26.1019
-0.184	-33.5414	-25.9108
-0.183	-33.3376	-25.7198
-0.182	-33.121	-25.5669
-0.181	-32.9427	-25.4267
-0.18	-32.7898	-25.2739
-0.179	-32.6624	-25.121
-0.178	-32.5223	-24.9809
-0.177	-32.3567	-24.828
-0.176	-32.1783	-24.6624
-0.175	-31.9873	-24.4968
-0.174	-31.8089	-24.3439
-0.173	-31.6561	-24.2166
-0.172	-31.5414	-24.0892
-0.171	-31.414	-23.9618
-0.17	-31.2866	-23.8217
-0.169	-31.1465	-23.6688
-0.168	-30.9936	-23.5032
-0.167	-30.8026	-23.3248
-0.166	-30.5987	-23.1465
-0.165	-30.4076	-22.9936
-0.164	-30.242	-22.8662
-0.163	-30.1147	-22.7388
-0.162	-30	-22.6242
-0.161	-29.8599	-22.4968
-0.16	-29.7198	-22.3439
-0.159	-29.5541	-22.1911
-0.158	-29.3631	-22.0382
-0.157	-29.1974	-21.8853
-0.156	-29.0446	-21.758
-0.155	-28.9299	-21.6561
-0.154	-28.8153	-21.5414
-0.153	-28.6879	-21.4267
-0.152	-28.5478	-21.2994
-0.151	-28.3949	-21.1465
-0.15	-28.2166	-20.9809
-0.149	-28.0255	-20.8026
-0.148	-27.8599	-20.6497
-0.147	-27.6943	-20.5223
-0.146	-27.5796	-20.4204
-0.145	-27.4522	-20.3057
-0.144	-27.3248	-20.1911
-0.143	-27.172	-20.0382
-0.142	-27.0064	-19.8981
-0.141	-26.828	-19.7452
-0.14	-26.6624	-19.5924
-0.139	-26.5223	-19.465
-0.138	-26.4076	-19.3503
-0.137	-26.3057	-19.2357
-0.136	-26.1783	-19.1083
-0.135	-26.051	-18.9682
-0.134	-25.8981	-18.828
-0.133	-25.7325	-18.6879
-0.132	-25.5541	-18.5223
-0.131	-25.3885	-18.3822
-0.13	-25.2484	-18.2548
-0.129	-25.1338	-18.1401
-0.128	-25.0191	-18.0255
-0.127	-24.8917	-17.9108
-0.126	-24.7516	-17.7834
-0.125	-24.586	-17.6433
-0.124	-24.4204	-17.5159
-0.123	-24.2675	-17.3758
-0.122	-24.1401	-17.2612
-0.121	-24.0255	-17.1465
-0.12	-23.9236	-17.0573
-0.119	-23.7962	-16.9554
-0.118	-23.6688	-16.8408
-0.117	-23.5287	-16.7134
-0.116	-23.3631	-16.5733
-0.115	-23.1974	-16.4331
-0.114	-23.0318	-16.2802
-0.113	-22.9045	-16.1529
-0.112	-22.7898	-16.0382
-0.111	-22.6752	-15.9363
-0.11	-22.535	-15.8217
-0.109	-22.3949	-15.6815
-0.108	-22.2293	-15.5414
-0.107	-22.0637	-15.4013
-0.106	-21.9236	-15.2612
-0.105	-21.7962	-15.1465
-0.104	-21.6943	-15.0319
-0.103	-21.5796	-14.9427
-0.102	-21.465	-14.8408
-0.101	-21.3248	-14.7261
-0.1	-21.172	-14.5987
-0.099	-21.0064	-14.4713
-0.098	-20.8408	-14.3312
-0.097	-20.6879	-14.1783
-0.096	-20.5605	-14.051
-0.095	-20.4459	-13.949
-0.094	-20.3312	-13.8471
-0.093	-20.2038	-13.7452
-0.092	-20.0637	-13.6306
-0.091	-19.9108	-13.5032
-0.09	-19.7452	-13.3758
-0.089	-19.6178	-13.2484
-0.088	-19.4904	-13.1338
-0.087	-19.3758	-13.0191
-0.086	-19.2612	-12.9299
-0.085	-19.1338	-12.828
-0.084	-18.9936	-12.7248
-0.083	-18.8408	-12.614
-0.082	-18.6752	-12.4892
-0.081	-18.5096	-12.3541
-0.08	-18.3694	-12.2115
-0.079	-18.242	-12.0828
-0.078	-18.1401	-11.9733
-0.077	-18.0255	-11.8752
-0.076	-17.8981	-11.7745
-0.075	-17.758	-11.665
-0.074	-17.6051	-11.5452
-0.073	-17.465	-11.4204
-0.072	-17.3376	-11.2994
-0.071	-17.2229	-11.1822
-0.07	-17.1083	-11.0713
-0.069	-16.9936	-10.9707
-0.068	-16.879	-10.8764
-0.067	-16.7516	-10.7796
-0.066	-16.6115	-10.6752
-0.065	-16.4586	-10.5592
-0.064	-16.3057	-10.4395
-0.063	-16.1783	-10.3108
-0.062	-16.051	-10.1834
-0.061	-15.949	-10.0688
-0.06	-15.8344	-9.96815
-0.059	-15.7197	-9.87006
-0.058	-15.5924	-9.76433
-0.057	-15.4522	-9.64968
-0.056	-15.3248	-9.53376
-0.055	-15.2102	-9.42038
-0.054	-15.1083	-9.30955
-0.053	-15.0064	-9.2051
-0.052	-14.9045	-9.11083
-0.051	-14.7898	-9.01529
-0.05	-14.6624	-8.91975
-0.049	-14.5223	-8.82166
-0.048	-14.3822	-8.7172
-0.047	-14.2293	-8.60637
-0.046	-14.1019	-8.4879
-0.045	-13.9873	-8.36688
-0.044	-13.8854	-8.25605
-0.043	-13.7707	-8.15796
-0.042	-13.6433	-8.06369
-0.041	-13.5159	-7.96306
-0.04	-13.3885	-7.85223
-0.039	-13.2484	-7.7414
-0.038	-13.1465	-7.62803
-0.037	-13.0319	-7.51847
-0.036	-12.9427	-7.40892
-0.035	-12.828	-7.30955
-0.034	-12.7172	-7.21529
-0.033	-12.5924	-7.12229
-0.032	-12.4599	-7.02548
-0.031	-12.3223	-6.92357
-0.03	-12.1911	-6.81401
-0.029	-12.065	-6.70446
-0.028	-11.958	-6.58981
-0.027	-11.856	-6.48408
-0.026	-11.7465	-6.38981
-0.025	-11.6306	-6.29936
-0.024	-11.5121	-6.20764
-0.023	-11.3822	-6.1172
-0.022	-11.2612	-6.01656
-0.021	-11.1541	-5.90955
-0.02	-11.051	-5.80892
-0.019	-10.9465	-5.70446
-0.018	-10.8459	-5.6051
-0.017	-10.7401	-5.5172
-0.016	-10.6267	-5.43057
-0.015	-10.5019	-5.34013
-0.014	-10.3745	-5.24331
-0.013	-10.2484	-5.13758
-0.012	-10.1312	-5.03057
-0.011	-10.0319	-4.9172
-0.01	-9.93121	-4.80892
-0.009	-9.82038	-4.71338
-0.008	-9.70446	-4.62293
-0.007	-9.57962	-4.53248
-0.006	-9.45096	-4.43949
-0.005	-9.32994	-4.34777
-0.004	-9.21911	-4.2535
-0.003	-9.1121	-4.16561
-0.002	-9.0051	-4.07389
-0.001	-8.89809	-3.98217
0	-8.78599	-3.89682
0.001	-8.66369	-3.81274
0.002	-8.53885	-3.72866
0.003	-8.41529	-3.64076
0.004	-8.29809	-3.54904
0.005	-8.18599	-3.45478
0.006	-8.08662	-3.35032
0.007	-7.98471	-3.25223
0.008	-7.87898	-3.16433
0.009	-7.76815	-3.0828
0.01	-7.65478	-2.9949
0.011	-7.53758	-2.90191
0.012	-7.43312	-2.8051
0.013	-7.33758	-2.7121
0.014	-7.24204	-2.61911
0.015	-7.14522	-2.52994
0.016	-7.04968	-2.43694
0.017	-6.95032	-2.35287
0.018	-6.84586	-2.27134
0.019	-6.73376	-2.18981
0.02	-6.62038	-2.10701
0.021	-6.51083	-2.02293
0.022	-6.40637	-1.93631
0.023	-6.31338	-1.84459
0.024	-6.22038	-1.74904
0.025	-6.12357	-1.66115
0.026	-6.02548	-1.58089
0.027	-5.92102	-1.50191
0.028	-5.81274	-1.41783
0.029	-5.71465	-1.33248
0.03	-5.62293	-1.24968
0.031	-5.53503	-1.16318
0.032	-5.44713	-1.07694
0.033	-5.35796	-0.98624
0.034	-5.26369	-0.90828
0.035	-5.16306	-0.83439
0.036	-5.05732	-0.76318
0.037	-4.95287	-0.68943
0.038	-4.84841	-0.61057
0.039	-4.75159	-0.52981
0.04	-4.66369	-0.44815
0.041	-4.57197	-0.35822
0.042	-4.47643	-0.27274
0.043	-4.37834	-0.19376
0.044	-4.27771	-0.11512
0.045	-4.1758	-0.03541
0.046	-4.08535	0.04675
0.047	-3.99745	0.12406
0.048	-3.91083	0.20318
0.049	-3.82548	0.27732
0.05	-3.7414	0.36038
0.051	-3.65096	0.44268
0.052	-3.55669	0.51427
0.053	-3.45987	0.58497
0.054	-3.36306	0.6572
0.055	-3.26752	0.73006
0.056	-3.17834	0.80611
0.057	-3.09299	0.88102
0.058	-3.00255	0.96548
0.059	-2.90828	1.04879
0.06	-2.81783	1.12522
0.061	-2.72229	1.19732
0.062	-2.62803	1.27146
0.063	-2.54268	1.3465
0.064	-2.46115	1.41783
0.065	-2.38089	1.48535
0.066	-2.30064	1.54904
0.067	-2.22166	1.61783
0.068	-2.13885	1.69299
0.069	-2.04968	1.75924
0.07	-1.95669	1.82803
0.071	-1.86369	1.89809
0.072	-1.77325	1.96433
0.073	-1.68917	2.03185
0.074	-1.61019	2.09682
0.075	-1.52866	2.16815
0.076	-1.44841	2.24204
0.077	-1.36688	2.31083
0.078	-1.2828	2.38089
0.079	-1.20038	2.45223
0.08	-1.12624	2.51975
0.081	-1.05185	2.58599
0.082	-0.97669	2.64968
0.083	-0.89962	2.71338
0.084	-0.82204	2.77452
0.085	-0.7428	2.84204
0.086	-0.65847	2.90701
0.087	-0.57439	2.9707
0.088	-0.49248	3.03057
0.089	-0.4065	3.08535
0.09	-0.32688	3.14395
0.091	-0.25236	3.20637
0.092	-0.17669	3.27006
0.093	-0.10181	3.33885
0.094	-0.03025	3.40255
0.095	0.04597	3.46497
0.096	0.11916	3.53121
0.097	0.18497	3.59873
0.098	0.25121	3.66369
0.099	0.31987	3.72102
0.1	0.38994	3.78471
0.101	0.45911	3.83949
0.102	0.53006	3.90191
0.103	0.60586	3.96306
0.104	0.68166	4.02038
0.105	0.75911	4.0828
0.106	0.83873	4.1414
0.107	0.90943	4.19618
0.108	0.9758	4.25096
0.109	1.04535	4.30446
0.11	1.11643	4.36815
0.111	1.18611	4.42803
0.112	1.2558	4.48662
0.113	1.31975	4.54395
0.114	1.37834	4.60382
0.115	1.44076	4.66369
0.116	1.50446	4.71975
0.117	1.56815	4.77452
0.118	1.6293	4.82293
0.119	1.69682	4.87771
0.12	1.76688	4.94013
0.121	1.83949	4.99618
0.122	1.9121	5.04968
0.123	1.98726	5.10064
0.124	2.05605	5.15159
0.125	2.11975	5.2
0.126	2.18599	5.24841
0.127	2.24713	5.30446
0.128	2.30318	5.36178
0.129	2.36306	5.41401
0.13	2.41656	5.46752
0.131	2.46752	5.52102
0.132	2.51975	5.5758
0.133	2.57962	5.62038
0.134	2.63822	5.65987
0.135	2.69427	5.69936
0.136	2.75032	5.73631
0.137	2.80892	5.78471
0.138	2.86879	5.83439
0.139	2.93248	5.88535
0.14	2.99745	5.93376
0.141	3.05605	5.97962
0.142	3.11465	6.02803
0.143	3.17197	6.07516
0.144	3.22293	6.12611
0.145	3.27006	6.18089
0.146	3.32229	6.23185
0.147	3.3707	6.27898
0.148	3.41783	6.32611
0.149	3.47006	6.37452
0.15	3.52484	6.42293
0.151	3.57834	6.46369
0.152	3.63185	6.50318
0.153	3.68408	6.54013
0.154	3.73631	6.58854
0.155	3.78981	6.63567
0.156	3.84459	6.68025
0.157	3.90318	6.72102
0.158	3.95541	6.75924
0.159	4.00764	6.8
0.16	4.05987	6.84459
0.161	4.10573	6.88408
0.162	4.14904	6.92739
0.163	4.1949	6.9707
0.164	4.23567	7.01529
0.165	4.27771	7.05987
0.166	4.32357	7.10701
0.167	4.3707	7.15159
0.168	4.41656	7.19108
0.169	4.46115	7.2293
0.17	4.50446	7.25987
0.171	4.55032	7.29682
0.172	4.59618	7.33885
0.173	4.64459	7.37452
0.174	4.69682	7.41274
0.175	4.7414	7.44841
0.176	4.78726	7.48153
0.177	4.83694	7.51338
0.178	4.88025	7.54013
0.179	4.92357	7.5758
0.18	4.96815	7.61401
0.181	5.00892	7.65223
0.182	5.05223	7.69427
0.183	5.10191	7.73248
0.184	5.14904	7.77197
0.185	5.18981	7.81019
0.186	5.2242	7.84204
0.187	5.2586	7.86879
0.188	5.29299	7.89809
0.189	5.32994	7.93503
0.19	5.3707	7.97197
0.191	5.41656	8.01274
0.192	5.45732	8.05478
0.193	5.50318	8.08917
0.194	5.54522	8.1172
0.195	5.58089	8.1414
0.196	5.61401	8.16178
0.197	5.64841	8.19108
0.198	5.68025	8.22548
0.199	5.71592	8.2586
0.2	5.75287	8.29554
0.201	5.79236	8.33121
0.202	5.82548	8.36051
0.203	5.8586	8.37707
0.204	5.89172	8.39745
0.205	5.92611	8.41274
0.206	5.96051	8.44459
0.207	5.9949	8.47389
0.208	6.03185	8.50191
0.209	6.06624	8.53121
0.21	6.10318	8.56178
0.211	6.14013	8.58599
0.212	6.1707	8.60892
0.213	6.2	8.6293
0.214	6.2293	8.6586
0.215	6.25223	8.68408
0.216	6.28153	8.70828
0.217	6.31592	8.73758
0.218	6.34904	8.76815
0.219	6.37962	8.79745
0.22	6.40764	8.81911
0.221	6.43694	8.83439
0.222	6.46497	8.84459
0.223	6.49427	8.86115
0.224	6.52994	8.89045
0.225	6.57197	8.9172
0.226	6.60764	8.94268
0.227	6.64586	8.96561
0.228	6.67898	8.98726
0.229	6.70318	9
0.23	6.72229	9.00382
0.231	6.7414	9.01274
0.232	6.76051	9.03185
0.233	6.78726	9.05605
0.234	6.82038	9.0828
0.235	6.8535	9.10828
0.236	6.8828	9.13376
0.237	6.90955	9.14777
0.238	6.93376	9.15924
0.239	6.95669	9.16943
0.24	6.98217	9.18599
0.241	7.01656	9.21401
0.242	7.05605	9.23694
0.243	7.09172	9.2535
0.244	7.12484	9.26752
0.245	7.15414	9.27898
0.246	7.17452	9.2879
0.247	7.18981	9.29427
0.248	7.2051	9.30446
0.249	7.22166	9.31975
0.25	7.24459	9.33503
0.251	7.27389	9.35541
0.252	7.30064	9.38344
0.253	7.32229	9.40892
0.254	7.3414	9.42293
0.255	7.36306	9.42166
0.256	7.38344	9.42293
0.257	7.40637	9.42293
0.258	7.43567	9.43949
0.259	7.46879	9.45605
0.26	7.49809	9.47643
0.261	7.52611	9.49427
0.262	7.55159	9.50955
0.263	7.5707	9.51847
0.264	7.58854	9.52484
0.265	7.60255	9.52994
0.266	7.61656	9.54777
0.267	7.63694	9.56433
0.268	7.66369	9.58344
0.269	7.69172	9.60127
0.27	7.71338	9.61911
0.271	7.73376	9.63439
0.272	7.75287	9.64331
0.273	7.76943	9.64586
0.274	7.78854	9.64076
0.275	7.81274	9.64841
0.276	7.83822	9.66369
0.277	7.86369	9.67516
0.278	7.89299	9.68535
0.279	7.91465	9.6879
0.28	7.92866	9.6879
0.281	7.9414	9.68917
0.282	7.94904	9.6879
0.283	7.96051	9.69299
0.284	7.97834	9.70191
0.285	8.00127	9.70701
0.286	8.02293	9.71847
0.287	8.03822	9.73121
0.288	8.05223	9.7465
0.289	8.06752	9.75541
0.29	8.08025	9.76306
0.291	8.09682	9.76051
0.292	8.11975	9.75414
0.293	8.1414	9.75924
0.294	8.16433	9.77325
0.295	8.19108	9.78726
0.296	8.21146	9.79618
0.297	8.22293	9.80127
0.298	8.23439	9.80255
0.299	8.24459	9.79745
0.3	8.25732	9.79745
0.301	8.27898	9.80127
0.302	8.30446	9.80764
0.303	8.32994	9.81656
0.304	8.34904	9.83057
0.305	8.36433	9.84331
0.306	8.3758	9.84713
0.307	8.38726	9.84076
0.308	8.40127	9.83439
0.309	8.42166	9.82675
0.31	8.44331	9.83694
0.311	8.46369	9.84459
0.312	8.48408	9.85478
0.313	8.49809	9.85987
0.314	8.50318	9.86369
0.315	8.5121	9.86879
0.316	8.51975	9.87006
0.317	8.53121	9.86497
0.318	8.55287	9.87516
0.319	8.57834	9.8828
0.32	8.60127	9.8879
0.321	8.61911	9.89682
0.322	8.63057	9.90701
0.323	8.64076	9.91338
0.324	8.64968	9.91083
0.325	8.65987	9.90828
0.326	8.67898	9.89936
0.327	8.69809	9.90318
0.328	8.71847	9.91338
0.329	8.73885	9.92229
0.33	8.74777	9.93248
0.331	8.75032	9.9414
0.332	8.75414	9.9465
0.333	8.75541	9.94522
0.334	8.76178	9.94395
0.335	8.77834	9.95287
0.336	8.79873	9.96178
0.337	8.81783	9.96688
0.338	8.83057	9.97962
0.339	8.84459	9.98981
0.34	8.85605	9.99108
0.341	8.86752	9.98217
0.342	8.88025	9.97707
0.343	8.90064	9.96433
0.344	8.91975	9.95796
0.345	8.94013	9.95796
0.346	8.95924	9.95032
0.347	8.97197	9.94268
0.348	8.97197	9.93885
0.349	8.97325	9.93248
0.35	8.97452	9.92866
0.351	8.97834	9.91975
0.352	8.99236	9.91847
0.353	9.01019	9.91975
0.354	9.02675	9.92229
0.355	9.03949	9.92994
0.356	9.04968	9.94013
0.357	9.05732	9.9465
0.358	9.06369	9.9465
0.359	9.07389	9.93631
0.36	9.09299	9.92866
0.361	9.11083	9.91847
0.362	9.12994	9.92484
0.363	9.14904	9.92866
0.364	9.15796	9.93631
0.365	9.15796	9.9414
0.366	9.16178	9.94395
0.367	9.16306	9.93758
0.368	9.1707	9.92484
0.369	9.18726	9.90955
0.37	9.2051	9.90828
0.371	9.21911	9.90955
0.372	9.23057	9.9172
0.373	9.23949	9.92484
0.374	9.24459	9.93121
0.375	9.24968	9.93121
0.376	9.25987	9.92739
0.377	9.27643	9.92866
0.378	9.29299	9.92357
0.379	9.31083	9.92229
0.38	9.32866	9.92229
0.381	9.33503	9.92229
0.382	9.33248	9.92357
0.383	9.33376	9.92102
0.384	9.33248	9.91975
0.385	9.33885	9.91083
0.386	9.35287	9.89936
0.387	9.3707	9.89936
0.388	9.38599	9.89682
0.389	9.39873	9.89172
0.39	9.41146	9.89682
0.391	9.41783	9.90446
0.392	9.42293	9.91083
0.393	9.43057	9.90573
0.394	9.44586	9.89682
0.395	9.45987	9.88153
0.396	9.47516	9.87643
0.397	9.4879	9.87898
0.398	9.49427	9.88408
0.399	9.49299	9.89299
0.4	9.49172	9.89936
0.401	9.4879	9.89936
0.402	9.49045	9.89682
0.403	9.50064	9.8879
0.404	9.51338	9.88662
0.405	9.52229	9.88535
0.406	9.52611	9.88535
0.407	9.53121	9.88662
0.408	9.53631	9.89172
0.409	9.54395	9.89554
0.41	9.56051	9.89809
0.411	9.57962	9.89427
0.412	9.59236	9.89045
0.413	9.60255	9.87898
0.414	9.60892	9.87898
0.415	9.60892	9.87643
0.416	9.60127	9.88025
0.417	9.59745	9.88408
0.418	9.59236	9.88408
0.419	9.59618	9.87898
0.42	9.60764	9.87134
0.421	9.62166	9.86369
0.422	9.63312	9.86369
0.423	9.63949	9.86115
0.424	9.64459	9.86242
0.425	9.64968	9.86624
0.426	9.6535	9.87389
0.427	9.66497	9.87261
0.428	9.6828	9.86115
0.429	9.69682	9.84713
0.43	9.71083	9.83057
0.431	9.72484	9.82548
0.432	9.7465	9.82803
0.433	9.75414	9.83185
0.434	9.75287	9.83694
0.435	9.74522	9.84076
0.436	9.74395	9.84204
0.437	9.75287	9.83694
0.438	9.76433	9.82548
0.439	9.77197	9.8242
0.44	9.77325	9.83057
0.441	9.77197	9.83694
0.442	9.76943	9.84331
0.443	9.76688	9.84968
0.444	9.7707	9.85478
0.445	9.78217	9.84713
0.446	9.7949	9.84586
0.447	9.80892	9.83312
0.448	9.81656	9.83057
0.449	9.81274	9.83185
0.45	9.80764	9.83185
0.451	9.80637	9.83567
0.452	9.80255	9.83949
0.453	9.80637	9.83694
0.454	9.81783	9.83567
0.455	9.83057	9.83057
0.456	9.83822	9.83057
0.457	9.84459	9.82675
0.458	9.85096	9.8242
0.459	9.8535	9.8242
0.46	9.85478	9.82803
0.461	9.86242	9.83185
0.462	9.87643	9.83057
0.463	9.8879	9.82675
0.464	9.90064	9.82038
0.465	9.91465	9.81019
0.466	9.91465	9.81783
0.467	9.90828	9.82166
0.468	9.90573	9.8293
0.469	9.90318	9.83185
0.47	9.90955	9.83057
0.471	9.91975	9.82548
0.472	9.92994	9.81911
0.473	9.93758	9.81911
0.474	9.9414	9.82675
0.475	9.94395	9.83312
0.476	9.94395	9.84713
0.477	9.94268	9.86369
0.478	9.95032	9.88025
0.479	9.96306	9.8828
0.48	9.97325	9.87898
0.481	9.98471	9.87771
0.482	9.99618	9.87771
0.483	9.99618	9.88662
0.484	9.98854	9.89427
0.485	9.98471	9.90318
0.486	9.97834	9.90828
0.487	9.97834	9.90318
0.488	9.98726	9.90064
0.489	9.99618	9.90573
0.49	10.0025	9.90955
0.491	10.0051	9.91847
0.492	10.0064	9.92994
0.493	10.0038	9.94395
0.494	10.0013	9.96433
0.495	10.0051	9.98344
0.496	10.0191	10.0013
0.497	10.0306	10.0064
0.498	10.0446	10.0127
0.499	10.0548	10.014
0.5	10.051	10.028
0.501	10.0433	10.0446
0.502	10.0382	10.0662
0.503	10.0319	10.0841
0.504	10.0331	10.1006
0.505	10.0408	10.1108
0.506	10.0484	10.1172
0.507	10.0535	10.1172
0.508	10.0535	10.1325
0.509	10.0535	10.1478
0.51	10.0535	10.172
0.511	10.0535	10.1987
0.512	10.0599	10.2229
0.513	10.0739	10.2459
0.514	10.0854	10.2612
0.515	10.0981	10.2777
0.516	10.1045	10.2879
0.517	10.0994	10.2994
0.518	10.0905	10.3134
0.519	10.0828	10.3376
0.52	10.0752	10.3771
0.521	10.0764	10.4076
0.522	10.0854	10.4319
0.523	10.0968	10.4497
0.524	10.1006	10.4688
0.525	10.1019	10.493
0.526	10.1006	10.5223
0.527	10.0994	10.5503
0.528	10.0981	10.5847
0.529	10.1019	10.6229
0.53	10.1108	10.6586
0.531	10.1185	10.6892
0.532	10.1248	10.7172
0.533	10.1287	10.7401
0.534	10.1197	10.7643
0.535	10.1121	10.7885
0.536	10.1045	10.8127
0.537	10.0994	10.8497
0.538	10.1019	10.8854
0.539	10.1121	10.9172
0.54	10.1223	10.9478
0.541	10.1248	10.9745
0.542	10.1236	11.0025
0.543	10.121	11.0293
0.544	10.1146	11.0611
0.545	10.1121	11.0955
0.546	10.1146	11.1287
0.547	10.1248	11.1631
0.548	10.1325	11.1987
0.549	10.1427	11.2293
0.55	10.1478	11.2573
0.551	10.1414	11.2701
0.552	10.1338	11.2892
0.553	10.1248	11.3159
0.554	10.1185	11.358
0.555	10.121	11.3949
0.556	10.1312	11.4229
0.557	10.1388	11.4433
0.558	10.1427	11.4675
0.559	10.1427	11.4879
0.56	10.1401	11.5159
0.561	10.1363	11.5465
0.562	10.1338	11.5809
0.563	10.1401	11.6166
0.564	10.1529	11.6599
0.565	10.1618	11.6892
0.566	10.1707	11.6981
0.567	10.1732	11.7083
0.568	10.1631	11.7185
0.569	10.1516	11.7414
0.57	10.1376	11.772
0.571	10.1299	11.8038
0.572	10.1325	11.8331
0.573	10.1401	11.856
0.574	10.1503	11.8752
0.575	10.1554	11.8879
0.576	10.158	11.8981
0.577	10.1592	11.9172
0.578	10.1554	11.9414
0.579	10.1541	11.9656
0.58	10.1643	11.9898
0.581	10.1758	12.0166
0.582	10.1834	12.0357
0.583	10.1924	12.0395
0.584	10.1949	12.0561
0.585	10.1873	12.065
0.586	10.1783	12.0739
0.587	10.1694	12.0943
0.588	10.1643	12.1172
0.589	10.1694	12.1414
0.59	10.1809	12.1631
0.591	10.1873	12.1771
0.592	10.1885	12.186
0.593	10.186	12.1949
0.594	10.1809	12.2064
0.595	10.1771	12.2191
0.596	10.1771	12.2408
0.597	10.1847	12.2662
0.598	10.1924	12.2943
0.599	10.2038	12.3121
0.6	10.2166	12.3198
0.601	10.2204	12.3236
0.602	10.2115	12.3236
0.603	10.2051	12.3248
0.604	10.1987	12.3427
0.605	10.1987	12.3605
0.606	10.2064	12.3847
0.607	10.2166	12.4051
0.608	10.2242	12.4178
0.609	10.2293	12.4242
0.61	10.2306	12.4255
0.611	10.2318	12.4293
0.612	10.2318	12.442
0.613	10.2369	12.456
0.614	10.251	12.479
0.615	10.2662	12.507
0.616	10.2828	12.5325
0.617	10.2968	12.5376
0.618	10.2994	12.5363
0.619	10.2892	12.535
0.62	10.2803	12.5325
0.621	10.2713	12.5427
0.622	10.2688	12.5567
0.623	10.2739	12.5732
0.624	10.279	12.5924
0.625	10.2815	12.6026
0.626	10.279	12.6064
0.627	10.2764	12.6038
0.628	10.2726	12.6013
0.629	10.2713	12.6076
0.63	10.2752	12.6153
0.631	10.2853	12.628
0.632	10.293	12.6446
0.633	10.3019	12.6561
0.634	10.3108	12.6637
0.635	10.3095	12.6561
0.636	10.2994	12.6535
0.637	10.2917	12.6446
0.638	10.2841	12.6497
0.639	10.2841	12.6599
0.64	10.293	12.6713
0.641	10.3045	12.6828
0.642	10.3095	12.6892
0.643	10.3095	12.6879
0.644	10.307	12.6841
0.645	10.3019	12.6739
0.646	10.2994	12.6739
0.647	10.3045	12.6726
0.648	10.3198	12.6777
0.649	10.3325	12.6917
0.65	10.3427	12.707
0.651	10.3516	12.7223
0.652	10.3478	12.7223
0.653	10.3376	12.7134
0.654	10.3299	12.6994
0.655	10.3198	12.6943
0.656	10.3185	12.7057
0.657	10.3261	12.7159
0.658	10.3325	12.7287
0.659	10.3376	12.7363
0.66	10.3363	12.7388
0.661	10.335	12.7274
0.662	10.3312	12.7172
0.663	10.3312	12.7185
0.664	10.3376	12.7223
0.665	10.3516	12.7274
0.666	10.3618	12.7388
0.667	10.3733	12.7516
0.668	10.3809	12.7643
0.669	10.3745	12.7643
0.67	10.3618	12.7516
0.671	10.349	12.7388
0.672	10.3389	12.7299
0.673	10.3401	12.735
0.674	10.349	12.7388
0.675	10.358	12.7516
0.676	10.3605	12.7516
0.677	10.3631	12.7516
0.678	10.3631	12.7516
0.679	10.3605	12.7516
0.68	10.3592	12.7363
0.681	10.3631	12.7325
0.682	10.3745	12.7312
0.683	10.386	12.7363
0.684	10.4013	12.7516
0.685	10.4102	12.7643
0.686	10.4089	12.7643
0.687	10.4038	12.7516
0.688	10.4102	12.7516
0.689	10.4191	12.7363
0.69	10.4293	12.735
0.691	10.442	12.7388
0.692	10.4535	12.7516
0.693	10.4611	12.7516
0.694	10.465	12.7643
0.695	10.465	12.7643
0.696	10.4586	12.7516
0.697	10.4573	12.7388
0.698	10.4637	12.7388
0.699	10.4764	12.7388
0.7	10.4854	12.7388
0.701	10.4943	12.7516
0.702	10.4968	12.7516
0.703	10.4904	12.7516
0.704	10.4841	12.7388
0.705	10.4752	12.7274
0.706	10.4701	12.7121
0.707	10.4777	12.707
0.708	10.4879	12.7121
0.709	10.4968	12.721
0.71	10.5006	12.7325
0.711	10.5019	12.7363
0.712	10.5032	12.7325
0.713	10.5032	12.7185
0.714	10.5045	12.707
0.715	10.5185	12.7185
0.716	10.5299	12.7312
0.717	10.5389	12.7325
0.718	10.5427	12.735
0.719	10.5376	12.7388
0.72	10.5261	12.7388
0.721	10.5159	12.7388
0.722	10.5032	12.735
0.723	10.4968	12.721
0.724	10.4968	12.7121
0.725	10.5019	12.7108
0.726	10.5083	12.7096
0.727	10.5096	12.7121
0.728	10.5096	12.7172
0.729	10.5096	12.7172
0.73	10.5057	12.7134
0.731	10.507	12.7019
0.732	10.5185	12.6955
0.733	10.5338	12.6917
0.734	10.5465	12.6905
0.735	10.558	12.6955
0.736	10.558	12.7032
0.737	10.5478	12.707
0.738	10.5389	12.7006
0.739	10.5325	12.6905
0.74	10.5338	12.6802
0.741	10.5465	12.6701
0.742	10.5618	12.6802
0.743	10.5745	12.6892
0.744	10.5809	12.6994
0.745	10.5873	12.7057
0.746	10.5885	12.707
0.747	10.5873	12.7019
0.748	10.5911	12.6955
0.749	10.6051	12.693
0.75	10.6229	12.6955
0.751	10.6408	12.693
0.752	10.6561	12.6917
0.753	10.665	12.6994
0.754	10.6637	12.707
0.755	10.6624	12.7096
0.756	10.6586	12.6994
0.757	10.6624	12.693
0.758	10.6764	12.6815
0.759	10.6917	12.6892
0.76	10.7019	12.7032
0.761	10.7083	12.7121
0.762	10.7108	12.7197
0.763	10.7108	12.7236
0.764	10.7096	12.7261
0.765	10.7134	12.721
0.766	10.7287	12.7134
0.767	10.7452	12.7147
0.768	10.7643	12.7197
0.769	10.7796	12.7261
0.77	10.7809	12.7363
0.771	10.7733	12.7516
0.772	10.7682	12.7516
0.773	10.7618	12.7516
0.774	10.7682	12.7388
0.775	10.7822	12.7236
0.776	10.7962	12.7185
0.777	10.8038	12.7223
0.778	10.8076	12.7236
0.779	10.8115	12.7274
0.78	10.8115	12.7287
0.781	10.8102	12.7261
0.782	10.8127	12.7236
0.783	10.8255	12.7159
0.784	10.8395	12.7197
0.785	10.8573	12.7261
0.786	10.8739	12.7338
0.787	10.8815	12.7388
0.788	10.879	12.7516
0.789	10.8777	12.7643
0.79	10.8739	12.7643
0.791	10.8777	12.7516
0.792	10.8917	12.7388
0.793	10.9057	12.7299
0.794	10.9134	12.7363
0.795	10.9159	12.7388
0.796	10.9159	12.7388
0.797	10.9134	12.7388
0.798	10.9108	12.7325
0.799	10.9146	12.7197
0.8	10.9299	12.7057
0.801	10.9427	12.6943
0.802	10.9567	12.6943
0.803	10.9656	12.6968
0.804	10.9631	12.7045
0.805	10.9541	12.7159
0.806	10.9478	12.7261
0.807	10.9427	12.7312
0.808	10.949	12.7299
0.809	10.9631	12.7274
0.81	10.9822	12.7185
0.811	10.9962	12.7223
0.812	11.0051	12.7274
0.813	11.0153	12.7388
0.814	11.0217	12.7516
0.815	11.0242	12.7516
0.816	11.0331	12.7388
0.817	11.0497	12.7363
0.818	11.065	12.7363
0.819	11.0866	12.7516
0.82	11.1057	12.7516
0.821	11.1096	12.7643
0.822	11.107	12.7771
0.823	11.1045	12.8026
0.824	11.1006	12.8153
0.825	11.1083	12.828
0.826	11.1274	12.828
0.827	11.149	12.8026
0.828	11.1618	12.8026
0.829	11.172	12.8026
0.83	11.1822	12.8153
0.831	11.1924	12.828
0.832	11.2038	12.8408
0.833	11.2191	12.8535
0.834	11.242	12.8535
0.835	11.265	12.8408
0.836	11.2866	12.8408
0.837	11.3045	12.8408
0.838	11.3108	12.8408
0.839	11.3095	12.8535
0.84	11.3095	12.8662
0.841	11.3108	12.879
0.842	11.321	12.879
0.843	11.3414	12.8662
0.844	11.3605	12.8662
0.845	11.3745	12.8535
0.846	11.3847	12.8662
0.847	11.3962	12.8662
0.848	11.4064	12.8917
0.849	11.4204	12.8917
0.85	11.4369	12.9045
0.851	11.4624	12.9045
0.852	11.4879	12.8917
0.853	11.5159	12.8917
0.854	11.5389	12.9045
0.855	11.5478	12.9172
0.856	11.549	12.9299
0.857	11.5503	12.9427
0.858	11.5516	12.9554
0.859	11.5643	12.9554
0.86	11.586	12.9554
0.861	11.6064	12.9554
0.862	11.6217	12.9427
0.863	11.6319	12.9427
0.864	11.6408	12.9554
0.865	11.6497	12.9809
0.866	11.6535	12.9936
0.867	11.6624	13.0064
0.868	11.6815	13.0064
0.869	11.6994	13.0064
0.87	11.721	13.0064
0.871	11.7388	13.0191
0.872	11.7427	13.0319
0.873	11.7427	13.0446
0.874	11.7427	13.0701
0.875	11.7503	13.0828
0.876	11.7682	13.0955
0.877	11.7936	13.0828
0.878	11.8153	13.0828
0.879	11.8331	13.0701
0.88	11.8459	13.0828
0.881	11.856	13.0828
0.882	11.8612	13.0955
0.883	11.8675	13.1083
0.884	11.8803	13.121
0.885	11.9019	13.121
0.886	11.9248	13.121
0.887	11.9503	13.1083
0.888	11.9745	13.1083
0.889	11.9873	13.121
0.89	11.9962	13.1338
0.891	12.0038	13.1465
0.892	12.0153	13.172
0.893	12.0395	13.1974
0.894	12.0701	13.1974
0.895	12.1006	13.1974
0.896	12.1248	13.1974
0.897	12.1465	13.2102
0.898	12.1643	13.2229
0.899	12.1783	13.2229
0.9	12.1924	13.2357
0.901	12.2178	13.2612
0.902	12.2535	13.2739
0.903	12.2879	13.2866
0.904	12.3198	13.2866
0.905	12.3452	13.2994
0.906	12.3529	13.3121
0.907	12.3592	13.3376
0.908	12.3631	13.3503
0.909	12.3681	13.3758
0.91	12.3885	13.3885
0.911	12.4191	13.3885
0.912	12.4471	13.3885
0.913	12.4688	13.3758
0.914	12.4879	13.3758
0.915	12.5045	13.3885
0.916	12.5159	13.4013
0.917	12.5287	13.414
0.918	12.5529	13.4268
0.919	12.5822	13.4268
0.92	12.6102	13.4268
0.921	12.6408	13.4395
0.922	12.6637	13.4395
0.923	12.6764	13.4522
0.924	12.6853	13.465
0.925	12.693	13.4777
0.926	12.7045	13.5032
0.927	12.7287	13.5287
0.928	12.7643	13.5414
0.929	12.7898	13.5414
0.93	12.8153	13.5541
0.931	12.8408	13.5669
0.932	12.8662	13.5924
0.933	12.8917	13.6178
0.934	12.9045	13.6433
0.935	12.9299	13.6688
0.936	12.9681	13.6943
0.937	13.0064	13.707
0.938	13.0446	13.7197
0.939	13.0701	13.7197
0.94	13.0828	13.7325
0.941	13.0955	13.7452
0.942	13.0955	13.758
0.943	13.121	13.7834
0.944	13.1592	13.8089
0.945	13.1974	13.8217
0.946	13.2229	13.8344
0.947	13.2484	13.8344
0.948	13.2739	13.8344
0.949	13.2994	13.8471
0.95	13.3248	13.8726
0.951	13.3376	13.9108
0.952	13.3758	13.9363
0.953	13.414	13.949
0.954	13.4522	13.9745
0.955	13.4904	13.9873
0.956	13.5159	14
0.957	13.5414	14.0127
0.958	13.5541	14.0382
0.959	13.5669	14.0637
0.96	13.5796	14.1019
0.961	13.6178	14.1146
0.962	13.6561	14.1401
0.963	13.6943	14.1529
0.964	13.7325	14.1529
0.965	13.758	14.1529
0.966	13.7707	14.1656
0.967	13.7962	14.1911
0.968	13.8217	14.2166
0.969	13.8599	14.242
0.97	13.8981	14.2548
0.971	13.949	14.2675
0.972	13.9873	14.2803
0.973	14.0255	14.2803
0.974	14.0382	14.293
0.975	14.051	14.3057
0.976	14.0764	14.3185
0.977	14.1019	14.3567
0.978	14.1401	14.3822
0.979	14.1911	14.4076
0.98	14.242	14.4331
0.981	14.2803	14.4331
0.982	14.3185	14.4331
0.983	14.3439	14.4331
0.984	14.3694	14.4586
0.985	14.4076	14.4841
0.986	14.4459	14.5096
0.987	14.4968	14.535
0.988	14.5478	14.5478
0.989	14.586	14.5732
0.99	14.6242	14.586
0.991	14.6497	14.5987
0.992	14.6752	14.6242
0.993	14.7006	14.6497
0.994	14.7261	14.6879
0.995	14.7771	14.7261
0.996	14.828	14.7643
0.997	14.8662	14.7898
0.998	14.9045	14.8026
0.999	14.9299	14.8026
1	14.9172	14.7898
0.999	14.7134	14.6115
0.998	14.4713	14.3949
0.997	14.2675	14.2038
0.996	14.0764	14.0382
0.995	13.9108	13.8726
0.994	13.7452	13.7197
0.993	13.5796	13.5669
0.992	13.414	13.414
0.991	13.2484	13.2866
0.99	13.0955	13.1592
0.989	12.9554	13.0446
0.988	12.828	12.9427
0.987	12.7057	12.8535
0.986	12.5873	12.7643
0.985	12.4662	12.6522
0.984	12.3439	12.5465
0.983	12.2229	12.4344
0.982	12.1019	12.3312
0.981	11.9898	12.2344
0.98	11.8904	12.1401
0.979	11.7936	12.0459
0.978	11.7045	11.9567
0.977	11.6153	11.865
0.976	11.5121	11.7631
0.975	11.4013	11.6701
0.974	11.293	11.5911
0.973	11.1885	11.5108
0.972	11.0892	11.4306
0.971	11	11.3541
0.97	10.9172	11.279
0.969	10.8344	11.2013
0.968	10.7478	11.1121
0.967	10.6599	11.0217
0.966	10.5681	10.9248
0.965	10.4764	10.8382
0.964	10.3898	10.7605
0.963	10.3121	10.6764
0.962	10.2331	10.5987
0.961	10.1592	10.5223
0.96	10.0854	10.4484
0.959	10.0038	10.372
0.958	9.9121	10.2968
0.957	9.82038	10.228
0.956	9.72357	10.1605
0.955	9.63439	10.0905
0.954	9.55541	10.0191
0.953	9.48153	9.95159
0.952	9.40382	9.88917
0.951	9.32357	9.81656
0.95	9.24331	9.74395
0.949	9.16306	9.66624
0.948	9.08408	9.59236
0.947	9.01274	9.52866
0.946	8.9465	9.46369
0.945	8.88025	9.40255
0.944	8.81783	9.33885
0.943	8.75669	9.27006
0.942	8.68662	9.20127
0.941	8.60764	9.13121
0.94	8.52739	9.07006
0.939	8.44586	9.01529
0.938	8.3707	8.95924
0.937	8.30573	8.90446
0.936	8.24076	8.85223
0.935	8.1758	8.80255
0.934	8.10955	8.74904
0.933	8.04459	8.6828
0.932	7.97707	8.61656
0.931	7.9121	8.54904
0.93	7.85096	8.49936
0.929	7.79236	8.44968
0.928	7.72994	8.40255
0.927	7.67134	8.3465
0.926	7.61019	8.29299
0.925	7.53885	8.23822
0.924	7.46242	8.17834
0.923	7.38854	8.11847
0.922	7.31465	8.07516
0.921	7.25223	8.03822
0.92	7.1949	7.99618
0.919	7.13885	7.9465
0.918	7.07771	7.90701
0.917	7.01529	7.86497
0.916	6.95287	7.81019
0.915	6.88917	7.75159
0.914	6.82548	7.69299
0.913	6.76688	7.64331
0.912	6.7121	7.6
0.911	6.65478	7.56178
0.91	6.6	7.52229
0.909	6.54395	7.47516
0.908	6.48408	7.42293
0.907	6.41911	7.36943
0.906	6.35287	7.31975
0.905	6.2879	7.27771
0.904	6.22803	7.23439
0.903	6.1758	7.18854
0.902	6.12357	7.1414
0.901	6.07006	7.09427
0.9	6.01656	7.05096
0.899	5.96433	7
0.898	5.90828	6.9465
0.897	5.85478	6.88917
0.896	5.8051	6.84076
0.895	5.76178	6.79873
0.894	5.71338	6.75924
0.893	5.66624	6.71975
0.892	5.61656	6.67771
0.891	5.55924	6.63185
0.89	5.50191	6.58854
0.889	5.44713	6.5414
0.888	5.38726	6.50064
0.887	5.33631	6.46497
0.886	5.28917	6.42803
0.885	5.24331	6.38981
0.884	5.1949	6.35032
0.883	5.14522	6.30828
0.882	5.09554	6.26369
0.881	5.04713	6.21783
0.88	5.00127	6.17325
0.879	4.96051	6.12994
0.878	4.92102	6.09554
0.877	4.87771	6.05605
0.876	4.83822	6.01783
0.875	4.79745	5.97707
0.874	4.74777	5.93631
0.873	4.69682	5.89172
0.872	4.64586	5.84713
0.871	4.59618	5.80382
0.87	4.54904	5.76815
0.869	4.50701	5.72866
0.868	4.46497	5.69045
0.867	4.42293	5.65478
0.866	4.38089	5.62038
0.865	4.3414	5.58217
0.864	4.29809	5.54013
0.863	4.25732	5.49936
0.862	4.22166	5.45478
0.861	4.18599	5.41911
0.86	4.14522	5.38726
0.859	4.10701	5.35159
0.858	4.06624	5.31338
0.857	4.02548	5.27261
0.856	3.99108	5.23567
0.855	3.94904	5.19873
0.854	3.90318	5.16433
0.853	3.85987	5.13503
0.852	3.81911	5.10701
0.851	3.77962	5.07389
0.85	3.73758	5.04331
0.849	3.69809	5.01529
0.848	3.6586	4.98471
0.847	3.61911	4.94522
0.846	3.57962	4.90573
0.845	3.54395	4.86242
0.844	3.50701	4.83185
0.843	3.46497	4.8051
0.842	3.42548	4.77325
0.841	3.38726	4.74395
0.84	3.34395	4.71465
0.839	3.30191	4.68025
0.838	3.26115	4.64459
0.837	3.21911	4.6051
0.836	3.18089	4.5758
0.835	3.1465	4.5465
0.834	3.1121	4.51465
0.833	3.07643	4.4828
0.832	3.03949	4.45223
0.831	3.0051	4.42293
0.83	2.96943	4.39108
0.829	2.93376	4.35796
0.828	2.90191	4.32102
0.827	2.86879	4.28662
0.826	2.8293	4.25987
0.825	2.79618	4.2293
0.824	2.75924	4.19745
0.823	2.72102	4.16561
0.822	2.6879	4.12994
0.821	2.6535	4.09172
0.82	2.61401	4.0535
0.819	2.57325	4.02038
0.818	2.53631	3.99108
0.817	2.50573	3.96051
0.816	2.47516	3.93121
0.815	2.44459	3.90191
0.814	2.41401	3.87516
0.813	2.38471	3.84459
0.812	2.35541	3.81146
0.811	2.32739	3.77962
0.81	2.29299	3.74777
0.809	2.25987	3.72357
0.808	2.23057	3.69554
0.807	2.19873	3.66879
0.806	2.16178	3.63949
0.805	2.12739	3.60892
0.804	2.09299	3.58217
0.803	2.05478	3.55287
0.802	2.02166	3.52484
0.801	1.99108	3.50191
0.8	1.95924	3.47898
0.799	1.92611	3.44841
0.798	1.89554	3.41783
0.797	1.86752	3.38981
0.796	1.83822	3.36178
0.795	1.80892	3.32994
0.794	1.78089	3.30191
0.793	1.75032	3.26879
0.792	1.71847	3.24713
0.791	1.6879	3.22803
0.79	1.65605	3.20637
0.789	1.62166	3.17707
0.788	1.59108	3.15032
0.787	1.55541	3.12229
0.786	1.5121	3.09427
0.785	1.47643	3.06752
0.784	1.44586	3.04841
0.783	1.41783	3.02548
0.782	1.38726	3
0.781	1.36051	2.97452
0.78	1.33758	2.95159
0.779	1.31465	2.92866
0.778	1.29045	2.89682
0.777	1.26675	2.86624
0.776	1.23656	2.83057
0.775	1.20586	2.80127
0.774	1.1772	2.77452
0.773	1.14535	2.74522
0.772	1.11121	2.71592
0.771	1.08357	2.6879
0.77	1.05376	2.66497
0.769	1.02255	2.64331
0.768	0.99134	2.61783
0.767	0.96013	2.59745
0.766	0.9307	2.57707
0.765	0.90268	2.55287
0.764	0.87873	2.52739
0.763	0.85847	2.50064
0.762	0.83771	2.47771
0.761	0.81605	2.45223
0.76	0.79516	2.42803
0.759	0.76904	2.40127
0.758	0.7414	2.37834
0.757	0.71694	2.36178
0.756	0.69045	2.34013
0.755	0.66127	2.31592
0.754	0.63745	2.29172
0.753	0.61019	2.26497
0.752	0.57936	2.23694
0.751	0.55172	2.20637
0.75	0.52573	2.18726
0.749	0.49885	2.16815
0.748	0.47223	2.14522
0.747	0.44573	2.11847
0.746	0.42268	2.09554
0.745	0.40293	2.07134
0.744	0.38051	2.04331
0.743	0.35809	2.01401
0.742	0.32803	1.98726
0.741	0.29414	1.95924
0.74	0.26127	1.93885
0.739	0.22968	1.9121
0.738	0.19962	1.8879
0.737	0.17656	1.86242
0.736	0.14726	1.83949
0.735	0.11568	1.81911
0.734	0.08855	1.80255
0.733	0.06231	1.78726
0.732	0.03611	1.77452
0.731	0.00939	1.75796
0.73	-0.01484	1.73758
0.729	-0.03431	1.7172
0.728	-0.05252	1.69554
0.727	-0.07213	1.67134
0.726	-0.09025	1.64459
0.725	-0.11552	1.61911
0.724	-0.14076	1.59108
0.723	-0.16127	1.56688
0.722	-0.18306	1.54268
0.721	-0.20713	1.51338
0.72	-0.22624	1.48662
0.719	-0.25019	1.4586
0.718	-0.27911	1.43439
0.717	-0.30535	1.41274
0.716	-0.33083	1.39108
0.715	-0.35656	1.3758
0.714	-0.38306	1.35796
0.713	-0.40522	1.33885
0.712	-0.42548	1.31847
0.711	-0.44382	1.29936
0.71	-0.46153	1.28025
0.709	-0.48268	1.25605
0.708	-0.51019	1.23465
0.707	-0.53694	1.20713
0.706	-0.55911	1.18433
0.705	-0.58178	1.16446
0.704	-0.60815	1.13975
0.703	-0.62904	1.11503
0.702	-0.65401	1.09223
0.701	-0.68191	1.07134
0.7	-0.70637	1.0521
0.699	-0.7307	1.03057
0.698	-0.75363	1.01503
0.697	-0.77605	0.99707
0.696	-0.79643	0.97401
0.695	-0.81592	0.94739
0.694	-0.83363	0.9214
0.693	-0.85185	0.89847
0.692	-0.86981	0.88025
0.691	-0.89567	0.86166
0.69	-0.92076	0.83796
0.689	-0.94076	0.81108
0.688	-0.96217	0.78892
0.687	-0.98739	0.76242
0.686	-1.00739	0.73911
0.685	-1.03248	0.71389
0.684	-1.05949	0.68917
0.683	-1.08395	0.66573
0.682	-1.10764	0.64446
0.681	-1.12981	0.62726
0.68	-1.15376	0.61847
0.679	-1.17376	0.60382
0.678	-1.19223	0.58255
0.677	-1.21185	0.56
0.676	-1.23134	0.54076
0.675	-1.24879	0.51975
0.674	-1.2735	0.49618
0.673	-1.29682	0.47758
0.672	-1.31592	0.45439
0.671	-1.33503	0.43401
0.67	-1.35669	0.41172
0.669	-1.37197	0.38624
0.668	-1.39236	0.36
0.667	-1.41783	0.33414
0.666	-1.44586	0.3107
0.665	-1.47261	0.28943
0.664	-1.49936	0.27019
0.663	-1.52102	0.26
0.662	-1.54013	0.24713
0.661	-1.55669	0.2279
0.66	-1.57452	0.2079
0.659	-1.59108	0.18752
0.658	-1.60764	0.16675
0.657	-1.63057	0.14127
0.656	-1.6535	0.11969
0.655	-1.67134	0.09434
0.654	-1.69045	0.07643
0.653	-1.7121	0.05929
0.652	-1.72611	0.03682
0.651	-1.7465	0.01248
0.65	-1.7707	-0.01024
0.649	-1.79236	-0.03162
0.648	-1.81401	-0.04964
0.647	-1.83694	-0.06859
0.646	-1.8586	-0.07935
0.645	-1.87771	-0.09116
0.644	-1.89172	-0.10862
0.643	-1.90446	-0.12955
0.642	-1.91847	-0.14815
0.641	-1.93503	-0.16484
0.64	-1.95924	-0.18446
0.639	-1.97962	-0.20306
0.638	-1.99618	-0.22395
0.637	-2.01911	-0.24408
0.636	-2.04204	-0.25745
0.635	-2.0586	-0.27503
0.634	-2.0828	-0.2921
0.633	-2.1121	-0.30943
0.632	-2.1414	-0.32739
0.631	-2.16815	-0.34803
0.63	-2.19236	-0.36815
0.629	-2.21529	-0.38229
0.628	-2.23312	-0.39312
0.627	-2.24841	-0.41108
0.626	-2.25987	-0.43287
0.625	-2.27006	-0.45363
0.624	-2.28408	-0.47121
0.623	-2.30828	-0.48968
0.622	-2.32994	-0.50943
0.621	-2.35159	-0.52892
0.62	-2.37325	-0.55083
0.619	-2.39236	-0.56764
0.618	-2.40892	-0.59057
0.617	-2.43185	-0.61452
0.616	-2.45987	-0.64013
0.615	-2.48535	-0.66561
0.614	-2.5121	-0.68917
0.613	-2.53631	-0.71134
0.612	-2.55924	-0.73006
0.611	-2.5758	-0.74191
0.61	-2.58981	-0.7586
0.609	-2.60382	-0.78064
0.608	-2.61783	-0.80433
0.607	-2.63567	-0.82599
0.606	-2.65987	-0.84548
0.605	-2.68153	-0.86841
0.604	-2.70064	-0.88726
0.603	-2.71975	-0.91045
0.602	-2.73376	-0.92981
0.601	-2.7465	-0.95414
0.6	-2.76943	-0.98204
0.599	-2.79618	-1.0107
0.598	-2.82038	-1.03834
0.597	-2.84459	-1.06459
0.596	-2.86752	-1.08752
0.595	-2.8879	-1.10968
0.594	-2.90191	-1.12217
0.593	-2.91083	-1.13682
0.592	-2.91847	-1.15885
0.591	-2.93248	-1.1842
0.59	-2.95414	-1.20841
0.589	-2.98471	-1.23172
0.588	-3.01146	-1.2558
0.587	-3.03439	-1.27643
0.586	-3.05732	-1.30064
0.585	-3.07516	-1.31975
0.584	-3.08917	-1.33758
0.583	-3.11083	-1.36433
0.582	-3.13248	-1.39108
0.581	-3.15287	-1.41783
0.58	-3.1758	-1.44076
0.579	-3.19873	-1.45987
0.578	-3.21783	-1.47898
0.577	-3.23694	-1.49172
0.576	-3.25096	-1.50573
0.575	-3.26369	-1.52484
0.574	-3.27771	-1.54904
0.573	-3.29809	-1.5707
0.572	-3.32484	-1.59108
0.571	-3.35032	-1.61274
0.57	-3.3707	-1.63694
0.569	-3.38981	-1.65987
0.568	-3.40382	-1.68153
0.567	-3.41529	-1.70318
0.566	-3.43439	-1.73121
0.565	-3.4586	-1.76051
0.564	-3.48535	-1.78854
0.563	-3.5121	-1.81783
0.562	-3.53631	-1.84076
0.561	-3.55541	-1.8586
0.56	-3.5707	-1.87006
0.559	-3.58089	-1.88153
0.558	-3.59236	-1.90191
0.557	-3.6051	-1.92994
0.556	-3.62293	-1.95414
0.555	-3.64713	-1.97452
0.554	-3.66624	-1.99618
0.553	-3.68153	-2.01783
0.552	-3.69554	-2.03822
0.551	-3.70955	-2.05987
0.55	-3.72229	-2.07643
0.549	-3.74395	-2.09936
0.548	-3.76815	-2.12357
0.547	-3.78981	-2.14777
0.546	-3.81146	-2.1707
0.545	-3.83312	-2.19236
0.544	-3.85478	-2.21146
0.543	-3.87006	-2.2242
0.542	-3.88025	-2.23185
0.541	-3.89299	-2.24968
0.54	-3.90828	-2.27516
0.539	-3.93121	-2.30446
0.538	-3.96306	-2.32866
0.537	-3.98854	-2.35032
0.536	-4.01146	-2.3758
0.535	-4.03439	-2.39745
0.534	-4.04968	-2.4242
0.533	-4.06369	-2.44841
0.532	-4.0879	-2.47516
0.531	-4.1121	-2.50701
0.53	-4.13758	-2.53758
0.529	-4.16178	-2.56561
0.528	-4.18599	-2.59236
0.527	-4.2051	-2.61401
0.526	-4.21656	-2.63312
0.525	-4.22548	-2.64459
0.524	-4.23567	-2.6586
0.523	-4.24586	-2.68153
0.522	-4.26242	-2.70828
0.521	-4.28535	-2.73503
0.52	-4.30446	-2.75924
0.519	-4.32102	-2.78344
0.518	-4.33758	-2.80127
0.517	-4.34904	-2.8242
0.516	-4.36433	-2.84331
0.515	-4.38981	-2.86369
0.514	-4.41783	-2.88917
0.513	-4.44331	-2.91338
0.512	-4.46752	-2.93885
0.511	-4.49045	-2.96051
0.51	-4.50446	-2.97834
0.509	-4.51338	-2.99618
0.508	-4.51975	-3.00637
0.507	-4.53248	-3.01783
0.506	-4.54904	-3.04076
0.505	-4.5707	-3.07134
0.504	-4.60127	-3.09682
0.503	-4.62166	-3.11847
0.502	-4.63694	-3.14522
0.501	-4.65478	-3.16943
0.5	-4.67006	-3.19618
0.499	-4.6879	-3.21911
0.498	-4.7121	-3.24459
0.497	-4.73758	-3.27389
0.496	-4.76306	-3.30318
0.495	-4.78854	-3.33248
0.494	-4.81274	-3.35924
0.493	-4.83185	-3.38089
0.492	-4.84459	-3.4
0.491	-4.85223	-3.41019
0.49	-4.86242	-3.41911
0.489	-4.87261	-3.43949
0.488	-4.89554	-3.47006
0.487	-4.92357	-3.50064
0.486	-4.9465	-3.52484
0.485	-4.96815	-3.54777
0.484	-4.98726	-3.56815
0.483	-4.99873	-3.58599
0.482	-5.01656	-3.60764
0.481	-5.04459	-3.62803
0.48	-5.07516	-3.65987
0.479	-5.10064	-3.69045
0.478	-5.12357	-3.71975
0.477	-5.14522	-3.74522
0.476	-5.16178	-3.76815
0.475	-5.17325	-3.78726
0.474	-5.18089	-3.80382
0.473	-5.19236	-3.81656
0.472	-5.2051	-3.83822
0.471	-5.23057	-3.86624
0.47	-5.25478	-3.89682
0.469	-5.27261	-3.92357
0.468	-5.28917	-3.94395
0.467	-5.30701	-3.96306
0.466	-5.32102	-3.98217
0.465	-5.34268	-4.00637
0.464	-5.37197	-4.03185
0.463	-5.4	-4.06497
0.462	-5.42675	-4.10064
0.461	-5.45096	-4.13758
0.46	-5.47516	-4.17197
0.459	-5.49299	-4.2
0.458	-5.50064	-4.22293
0.457	-5.50446	-4.24076
0.456	-5.51592	-4.25605
0.455	-5.53248	-4.27516
0.454	-5.55924	-4.29936
0.453	-5.58471	-4.32739
0.452	-5.60764	-4.35287
0.451	-5.6293	-4.37707
0.45	-5.64841	-4.40255
0.449	-5.66115	-4.42293
0.448	-5.68025	-4.44968
0.447	-5.70446	-4.47389
0.446	-5.72866	-4.50318
0.445	-5.75287	-4.53376
0.444	-5.77834	-4.56433
0.443	-5.8051	-4.59363
0.442	-5.82166	-4.61911
0.441	-5.83057	-4.64076
0.44	-5.83567	-4.66242
0.439	-5.84459	-4.67643
0.438	-5.85605	-4.69682
0.437	-5.88025	-4.72866
0.436	-5.90446	-4.76306
0.435	-5.92484	-4.79618
0.434	-5.94268	-4.83057
0.433	-5.95796	-4.85987
0.432	-5.96561	-4.8828
0.431	-5.98344	-4.90573
0.43	-6.00637	-4.92611
0.429	-6.03185	-4.94777
0.428	-6.05732	-4.97707
0.427	-6.0828	-5.00764
0.426	-6.10446	-5.03822
0.425	-6.12229	-5.06242
0.424	-6.13376	-5.0828
0.423	-6.14268	-5.09936
0.422	-6.15541	-5.10828
0.421	-6.17197	-5.12102
0.42	-6.19873	-5.14268
0.419	-6.22548	-5.17325
0.418	-6.25096	-5.20382
0.417	-6.27261	-5.23057
0.416	-6.28917	-5.2535
0.415	-6.29936	-5.27643
0.414	-6.31847	-5.29936
0.413	-6.34522	-5.32102
0.412	-6.37325	-5.33248
0.411	-6.40382	-5.35796
0.41	-6.43185	-5.38854
0.409	-6.4586	-5.42803
0.408	-6.47389	-5.4586
0.407	-6.48153	-5.48153
0.406	-6.48662	-5.50064
0.405	-6.49682	-5.51338
0.404	-6.5121	-5.51975
0.403	-6.53885	-5.53248
0.402	-6.56433	-5.55924
0.401	-6.58344	-5.58726
0.4	-6.6	-5.61529
0.399	-6.61146	-5.63694
0.398	-6.62166	-5.66115
0.397	-6.64586	-5.68025
0.396	-6.67771	-5.70191
0.395	-6.70955	-5.71975
0.394	-6.74013	-5.74268
0.393	-6.76688	-5.77325
0.392	-6.79108	-5.80892
0.391	-6.81146	-5.84204
0.39	-6.82293	-5.86879
0.389	-6.83312	-5.8879
0.388	-6.84713	-5.90318
0.387	-6.86752	-5.91083
0.386	-6.89682	-5.92484
0.385	-6.92102	-5.94904
0.384	-6.94013	-5.97962
0.383	-6.95541	-6.00637
0.382	-6.96688	-6.02548
0.381	-6.97452	-6.04076
0.38	-6.99363	-6.0535
0.379	-7.01911	-6.07643
0.378	-7.04841	-6.10191
0.377	-7.07643	-6.12357
0.376	-7.10446	-6.15159
0.375	-7.12739	-6.17962
0.374	-7.13885	-6.20892
0.373	-7.14522	-6.23694
0.372	-7.15414	-6.2586
0.371	-7.16688	-6.27898
0.37	-7.18726	-6.29045
0.369	-7.21911	-6.30191
0.368	-7.24713	-6.32357
0.367	-7.26752	-6.35541
0.366	-7.2828	-6.38344
0.365	-7.29554	-6.4051
0.364	-7.30573	-6.42548
0.363	-7.32611	-6.44331
0.362	-7.35669	-6.46369
0.361	-7.38981	-6.48408
0.36	-7.42038	-6.50701
0.359	-7.44713	-6.54013
0.358	-7.46752	-6.57325
0.357	-7.47898	-6.60127
0.356	-7.4828	-6.62675
0.355	-7.48535	-6.64713
0.354	-7.49554	-6.66369
0.353	-7.51338	-6.67261
0.352	-7.54268	-6.68153
0.351	-7.56943	-6.69809
0.35	-7.59108	-6.72484
0.349	-7.61146	-6.75669
0.348	-7.62675	-6.78217
0.347	-7.63694	-6.80127
0.346	-7.6586	-6.82548
0.345	-7.6879	-6.84713
0.344	-7.71847	-6.87134
0.343	-7.74904	-6.8879
0.342	-7.7758	-6.90828
0.341	-7.79873	-6.93376
0.34	-7.81401	-6.96433
0.339	-7.8242	-6.99108
0.338	-7.83312	-7.01911
0.337	-7.84459	-7.04076
0.336	-7.86624	-7.05223
0.335	-7.89936	-7.05605
0.334	-7.92484	-7.06752
0.333	-7.94395	-7.08917
0.332	-7.95924	-7.11465
0.331	-7.97197	-7.14522
0.33	-7.98089	-7.16433
0.329	-7.99873	-7.18599
0.328	-8.02675	-7.20255
0.327	-8.0535	-7.22038
0.326	-8.08535	-7.23822
0.325	-8.11592	-7.26242
0.324	-8.13885	-7.29682
0.323	-8.15414	-7.33376
0.322	-8.16306	-7.36433
0.321	-8.17325	-7.38726
0.32	-8.18471	-7.4051
0.319	-8.20892	-7.41911
0.318	-8.24713	-7.4242
0.317	-8.28025	-7.43567
0.316	-8.30828	-7.4586
0.315	-8.33121	-7.48917
0.314	-8.34268	-7.51592
0.313	-8.35414	-7.54013
0.312	-8.37962	-7.56306
0.311	-8.41146	-7.58344
0.31	-8.44459	-7.60382
0.309	-8.47516	-7.61783
0.308	-8.50318	-7.63185
0.307	-8.52611	-7.65605
0.306	-8.54013	-7.68535
0.305	-8.54777	-7.7121
0.304	-8.55414	-7.73885
0.303	-8.56561	-7.75796
0.302	-8.58599	-7.77325
0.301	-8.61911	-7.77962
0.3	-8.64968	-7.78981
0.299	-8.67261	-7.81146
0.298	-8.68917	-7.84076
0.297	-8.70064	-7.87006
0.296	-8.7121	-7.89427
0.295	-8.73758	-7.90828
0.294	-8.76815	-7.91975
0.293	-8.80127	-7.93376
0.292	-8.83057	-7.95414
0.291	-8.85478	-7.97325
0.29	-8.87389	-8.00382
0.289	-8.88535	-8.03312
0.288	-8.88917	-8.06115
0.287	-8.89554	-8.0879
0.286	-8.90828	-8.11083
0.285	-8.93121	-8.12611
0.284	-8.96815	-8.13885
0.283	-9.00127	-8.1465
0.282	-9.02803	-8.16561
0.281	-9.04713	-8.19108
0.28	-9.06242	-8.22038
0.279	-9.07516	-8.24459
0.278	-9.09936	-8.26369
0.277	-9.13248	-8.28025
0.276	-9.16433	-8.29554
0.275	-9.19363	-8.31465
0.274	-9.21911	-8.33376
0.273	-9.23312	-8.35796
0.272	-9.23694	-8.39108
0.271	-9.23694	-8.42548
0.27	-9.23949	-8.45732
0.269	-9.25223	-8.48408
0.268	-9.27898	-8.49682
0.267	-9.31847	-8.50446
0.266	-9.35414	-8.50573
0.265	-9.38217	-8.51465
0.264	-9.40637	-8.54013
0.263	-9.42166	-8.57197
0.262	-9.43439	-8.60382
0.261	-9.45987	-8.62803
0.26	-9.49427	-8.64841
0.259	-9.52739	-8.66624
0.258	-9.55924	-8.68408
0.257	-9.58599	-8.70064
0.256	-9.6051	-8.71975
0.255	-9.61274	-8.74904
0.254	-9.61274	-8.77962
0.253	-9.61783	-8.80637
0.252	-9.63185	-8.82803
0.251	-9.6586	-8.84459
0.25	-9.69427	-8.85732
0.249	-9.72484	-8.85732
0.248	-9.74904	-8.86242
0.247	-9.7707	-8.87771
0.246	-9.78471	-8.89936
0.245	-9.80255	-8.92611
0.244	-9.83312	-8.95287
0.243	-9.86879	-8.97197
0.242	-9.90446	-8.98599
0.241	-9.93885	-9
0.24	-9.9707	-9.01783
0.239	-9.99108	-9.03822
0.238	-10.0025	-9.07134
0.237	-10.0076	-9.10828
0.236	-10.0153	-9.1465
0.235	-10.0319	-9.17834
0.234	-10.0611	-9.20255
0.233	-10.1006	-9.21656
0.232	-10.1325	-9.22803
0.231	-10.1592	-9.23439
0.23	-10.1783	-9.25096
0.229	-10.1924	-9.28153
0.228	-10.2064	-9.3172
0.227	-10.2331	-9.3465
0.226	-10.2688	-9.36815
0.225	-10.307	-9.38471
0.224	-10.3439	-9.4
0.223	-10.3758	-9.41529
0.222	-10.3974	-9.43057
0.221	-10.4064	-9.45223
0.22	-10.4064	-9.48535
0.219	-10.4115	-9.51592
0.218	-10.4242	-9.5414
0.217	-10.4497	-9.56561
0.216	-10.4879	-9.58344
0.215	-10.5198	-9.5949
0.214	-10.5452	-9.59618
0.213	-10.5669	-9.60382
0.212	-10.5783	-9.62803
0.211	-10.5911	-9.66115
0.21	-10.6178	-9.69172
0.209	-10.6522	-9.71592
0.208	-10.6879	-9.73631
0.207	-10.7223	-9.75414
0.206	-10.7541	-9.77325
0.205	-10.7783	-9.78854
0.204	-10.7911	-9.81146
0.203	-10.7974	-9.83949
0.202	-10.8064	-9.87389
[truncated: 402 more rows]

## Sheet: Figure 1h
	w/o Cu-N-C			w/ Cu-N-C
Time (s)	BPA	PDS	Blank	BPA	PDS	Blank
0.1	0.2572	0.3591	0.2856	0.27125	0.37128	0.6682
1.1	0.2574	0.3592	0.2857	0.27125	0.37128	0.6744
2.1	0.2574	0.3592	0.2857	0.27125	0.37128	0.6793
3.1	0.2574	0.3591	0.2857	0.27125	0.37129	0.6836
4.1	0.2575	0.3592	0.2858	0.27125	0.37129	0.6875
5.1	0.2575	0.3592	0.2857	0.27125	0.37129	0.6909
6.1	0.2575	0.3592	0.2858	0.27125	0.37129	0.6941
7.1	0.2576	0.3592	0.2858	0.27125	0.37129	0.6969
8.1	0.2576	0.3592	0.2858	0.27125	0.37129	0.6996
9.1	0.2576	0.3592	0.2858	0.27124	0.37129	0.7021
10.1	0.2576	0.3592	0.2858	0.27124	0.3713	0.7044
11.1	0.2576	0.3592	0.2858	0.27124	0.3713	0.7065
12.1	0.2577	0.3592	0.2858	0.27124	0.3713	0.7085
13.1	0.2577	0.3592	0.2857	0.27124	0.3713	0.7104
14.1	0.2577	0.3592	0.2857	0.27124	0.3713	0.7122
15.1	0.2577	0.3592	0.2858	0.27124	0.3713	0.7138
16.1	0.2577	0.3592	0.2858	0.27124	0.3713	0.7153
17.1	0.2577	0.3592	0.2857	0.27123	0.3713	0.7168
18.1	0.2577	0.3592	0.2857	0.27123	0.3713	0.7181
19.1	0.2578	0.3592	0.2857	0.27123	0.37131	0.7195
20.1	0.2578	0.3592	0.2857	0.27123	0.37131	0.7207
21.1	0.2578	0.3593	0.2857	0.27123	0.37131	0.7219
22.1	0.2578	0.3593	0.2857	0.27123	0.37131	0.723
23.1	0.2578	0.3592	0.2857	0.27122	0.37131	0.724
24.1	0.2579	0.3592	0.2857	0.27122	0.37131	0.7251
25.1	0.2578	0.3593	0.2857	0.27122	0.37131	0.726
26.1	0.2578	0.3593	0.2857	0.27122	0.37131	0.727
27.1	0.2579	0.3593	0.2857	0.27122	0.37131	0.7278
28.1	0.2579	0.3592	0.2857	0.27122	0.37131	0.7286
29.1	0.2578	0.3593	0.2857	0.27121	0.37132	0.7295
30.1	0.2579	0.3593	0.2857	0.27121	0.37132	0.7304
31.1	0.2579	0.3593	0.2857	0.27121	0.37132	0.7311
32.1	0.2579	0.3593	0.2857	0.27121	0.37132	0.732
33.1	0.2579	0.3593	0.2856	0.2712	0.37132	0.7327
34.1	0.2579	0.3593	0.2857	0.2712	0.37132	0.7333
35.1	0.2579	0.3593	0.2857	0.2712	0.37132	0.734
36.1	0.2579	0.3593	0.2857	0.2712	0.37132	0.7346
37.1	0.2579	0.3593	0.2857	0.27119	0.37132	0.7353
38.1	0.2579	0.3593	0.2857	0.27119	0.37132	0.736
39.1	0.2579	0.3593	0.2857	0.27119	0.37132	0.7366
40.1	0.2579	0.3593	0.2857	0.27119	0.37132	0.7372
41.1	0.2579	0.3594	0.2857	0.27118	0.37132	0.7378
42.1	0.2579	0.3594	0.2857	0.27118	0.37133	0.7384
43.1	0.258	0.3594	0.2857	0.27118	0.37133	0.7389
44.1	0.2579	0.3594	0.2856	0.27117	0.37133	0.7394
45.1	0.258	0.3594	0.2856	0.27117	0.37133	0.7399
46.1	0.258	0.3594	0.2857	0.27117	0.37133	0.7403
47.1	0.258	0.3594	0.2857	0.27116	0.37133	0.7408
48.1	0.258	0.3594	0.2857	0.27116	0.37133	0.7413
49.1	0.258	0.3594	0.2857	0.27116	0.37133	0.7417
50.1	0.258	0.3594	0.2856	0.27115	0.37133	0.7422
51.1	0.258	0.3594	0.2856	0.27115	0.37133	0.7426
52.1	0.258	0.3594	0.2857	0.27115	0.37133	0.7429
53.1	0.258	0.3594	0.2856	0.27115	0.37133	0.7434
54.1	0.258	0.3595	0.2857	0.27115	0.37133	0.7438
55.1	0.258	0.3595	0.2856	0.27115	0.37133	0.7442
56.1	0.258	0.3594	0.2856	0.27115	0.37133	0.7445
57.1	0.258	0.3594	0.2856	0.27114	0.37133	0.7449
58.1	0.258	0.3595	0.2856	0.27113	0.37133	0.7452
59.1	0.258	0.3595	0.2856	0.27112	0.37134	0.7456
60.1	0.2581	0.3594	0.2856	0.27111	0.37134	0.7459
61.1	0.2581	0.3594	0.2856	0.27111	0.37134	0.7462
62.1	0.2581	0.3595	0.2856	0.2711	0.37134	0.7466
63.1	0.258	0.3595	0.2856	0.2711	0.37134	0.7469
64.1	0.258	0.3594	0.2856	0.2711	0.37134	0.7472
65.1	0.2581	0.3595	0.2856	0.27109	0.37134	0.7475
66.1	0.2581	0.3595	0.2856	0.27108	0.37134	0.7478
67.1	0.2581	0.3595	0.2856	0.27108	0.37134	0.7481
68.1	0.2581	0.3595	0.2856	0.27107	0.37134	0.7483
69.1	0.2581	0.3595	0.2856	0.27107	0.37134	0.7486
70.1	0.2581	0.3595	0.2856	0.27107	0.37134	0.7489
71.1	0.258	0.3595	0.2856	0.27106	0.37134	0.7491
72.1	0.2581	0.3595	0.2856	0.27106	0.37134	0.7494
73.1	0.2581	0.3595	0.2856	0.27106	0.37134	0.7498
74.1	0.2581	0.3595	0.2856	0.27105	0.37134	0.7501
75.1	0.2581	0.3595	0.2856	0.27105	0.37134	0.7504
76.1	0.2581	0.3595	0.2856	0.27104	0.37134	0.7507
77.1	0.2581	0.3595	0.2856	0.27104	0.37134	0.751
78.1	0.2581	0.3596	0.2856	0.27104	0.37134	0.7512
79.1	0.2581	0.3596	0.2856	0.27103	0.37134	0.7515
80.1	0.2581	0.3595	0.2856	0.27104	0.37134	0.7517
81.1	0.2581	0.3595	0.2856	0.27103	0.37134	0.7519
82.1	0.2581	0.3596	0.2856	0.27103	0.37134	0.7522
83.1	0.2581	0.3596	0.2856	0.27103	0.37134	0.7524
84.1	0.258	0.3596	0.2856	0.27102	0.37134	0.7526
85.1	0.2581	0.3596	0.2856	0.27101	0.37134	0.7529
86.1	0.2581	0.3596	0.2856	0.271	0.37134	0.7531
87.1	0.2581	0.3596	0.2856	0.271	0.37134	0.7533
88.1	0.2581	0.3596	0.2856	0.271	0.37134	0.7535
89.1	0.2581	0.3596	0.2856	0.271	0.37134	0.7537
90.1	0.2581	0.3596	0.2856	0.27099	0.37133	0.7539
91.1	0.2581	0.3596	0.2856	0.27099	0.37133	0.7541
92.1	0.2582	0.3596	0.2856	0.27099	0.37133	0.7543
93.1	0.2581	0.3596	0.2856	0.27098	0.37133	0.7544
94.1	0.2581	0.3596	0.2856	0.27098	0.37133	0.7546
95.1	0.2581	0.3596	0.2856	0.27097	0.37133	0.7548
96.1	0.2582	0.3596	0.2856	0.27097	0.37133	0.7549
97.1	0.2581	0.3596	0.2856	0.27096	0.37133	0.7551
98.1	0.2581	0.3596	0.2855	0.27096	0.37133	0.7553
99.1	0.2581	0.3597	0.2855	0.27095	0.37133	0.7555
100.1	0.2581	0.3597	0.2855	0.27095	0.37133	0.7557
101.1	0.2581	0.3596	0.2856	0.27095	0.37132	0.7559
102.1	0.2581	0.3596	0.2856	0.27094	0.37132	0.7561
103.1	0.2581	0.3597	0.2855	0.27094	0.37132	0.7563
104.1	0.2581	0.3597	0.2855	0.27095	0.37132	0.7565
105.1	0.2581	0.3597	0.2855	0.27095	0.37132	0.7566
106.1	0.2581	0.3597	0.2855	0.27094	0.37132	0.7568
107.1	0.2581	0.3597	0.2855	0.27094	0.37132	0.757
108.1	0.2581	0.3597	0.2856	0.27094	0.37132	0.7571
109.1	0.2581	0.3597	0.2855	0.27094	0.37132	0.7572
110.1	0.2581	0.3597	0.2855	0.27094	0.37132	0.7574
111.1	0.2581	0.3597	0.2855	0.27094	0.37132	0.7575
112.1	0.2581	0.3597	0.2855	0.27094	0.37132	0.7576
113.1	0.2581	0.3597	0.2855	0.27094	0.37132	0.7578
114.1	0.2581	0.3597	0.2855	0.27093	0.37132	0.7579
115.1	0.2581	0.3598	0.2855	0.27093	0.37132	0.7579
116.1	0.2582	0.3598	0.2855	0.27094	0.37132	0.7581
117.1	0.2581	0.3597	0.2855	0.27094	0.37132	0.7582
118.1	0.2581	0.3597	0.2855	0.27094	0.37132	0.7583
119.1	0.2582	0.3598	0.2855	0.27094	0.37132	0.7584
120.1	0.2582	0.3598	0.2855	0.27095	0.37132	0.7585
121.1	0.2581	0.3597	0.2855	0.27094	0.37132	0.7587
122.1	0.2582	0.3598	0.2855	0.27094	0.37132	0.7588
123.1	0.2582	0.3598	0.2855	0.27094	0.37132	0.7589
124.1	0.2582	0.3598	0.2855	0.27094	0.37132	0.759
125.1	0.2582	0.3598	0.2855	0.27094	0.37132	0.7591
126.1	0.2582	0.3598	0.2855	0.27094	0.37132	0.7593
127.1	0.2582	0.3598	0.2855	0.27094	0.37132	0.7594
128.1	0.2582	0.3598	0.2855	0.27094	0.37132	0.7594
129.1	0.2582	0.3598	0.2855	0.27093	0.37132	0.7596
130.1	0.2582	0.3598	0.2855	0.27093	0.37132	0.7597
131.1	0.2582	0.3598	0.2855	0.27093	0.37132	0.7597
132.1	0.2582	0.3598	0.2855	0.27093	0.37132	0.7598
133.1	0.2582	0.3598	0.2855	0.27092	0.37132	0.7599
134.1	0.2582	0.3599	0.2855	0.27092	0.37132	0.76
135.1	0.2582	0.3598	0.2855	0.27091	0.37131	0.7601
136.1	0.2582	0.3598	0.2855	0.27091	0.37131	0.7602
137.1	0.2582	0.3599	0.2855	0.27091	0.37131	0.7603
138.1	0.2581	0.3599	0.2855	0.27091	0.37131	0.7604
139.1	0.2582	0.3598	0.2855	0.27091	0.37131	0.7604
140.1	0.2582	0.3599	0.2855	0.27091	0.37131	0.7605
141.1	0.2581	0.3599	0.2854	0.27091	0.37131	0.7606
142.1	0.2582	0.3599	0.2855	0.27091	0.37131	0.7607
143.1	0.2582	0.3599	0.2855	0.27091	0.37131	0.7607
144.1	0.2581	0.3599	0.2855	0.27092	0.37131	0.7608
145.1	0.2582	0.3599	0.2854	0.27092	0.37131	0.7609
146.1	0.2582	0.3599	0.2854	0.27092	0.37131	0.761
147.1	0.2581	0.3599	0.2854	0.27092	0.37131	0.7611
148.1	0.2581	0.3599	0.2854	0.27091	0.37131	0.7611
149.1	0.2582	0.3599	0.2854	0.27091	0.37131	0.7612
150.1	0.2581	0.3599	0.2854	0.2709	0.37131	0.7613
151.1	0.2581	0.3599	0.2854	0.2709	0.37131	0.7614
152.1	0.2582	0.3599	0.2854	0.27089	0.37131	0.7614
153.1	0.2581	0.3599	0.2854	0.27088	0.37131	0.7615
154.1	0.2581	0.3599	0.2854	0.27088	0.37131	0.7616
155.1	0.2582	0.3599	0.2854	0.27087	0.37131	0.7617
156.1	0.2581	0.36	0.2854	0.27085	0.37132	0.7617
157.1	0.2581	0.3599	0.2854	0.27085	0.37132	0.7618
158.1	0.2582	0.3599	0.2854	0.27084	0.37132	0.7618
159.1	0.2582	0.36	0.2854	0.27084	0.37132	0.7619
160.1	0.2582	0.36	0.2854	0.27084	0.37132	0.762
161.1	0.2582	0.36	0.2854	0.27084	0.37132	0.7621
162.1	0.2582	0.36	0.2854	0.27083	0.37132	0.7621
163.1	0.2582	0.36	0.2854	0.27083	0.37132	0.7622
164.1	0.2582	0.36	0.2854	0.27083	0.37132	0.7623
165.1	0.2582	0.36	0.2854	0.27082	0.37131	0.7623
166.1	0.2582	0.36	0.2854	0.27082	0.37131	0.7625
167.1	0.2582	0.36	0.2854	0.27082	0.37132	0.7626
168.1	0.2582	0.36	0.2854	0.27082	0.37132	0.7626
169.1	0.2582	0.36	0.2854	0.27081	0.37132	0.7627
170.1	0.2582	0.36	0.2854	0.27081	0.37132	0.7627
171.1	0.2582	0.36	0.2854	0.27081	0.37132	0.7628
172.1	0.2582	0.36	0.2854	0.27081	0.37132	0.7629
173.1	0.2582	0.36	0.2853	0.2708	0.37132	0.7629
174.1	0.2582	0.36	0.2854	0.2708	0.37131	0.763
175.1	0.2582	0.3601	0.2854	0.2708	0.37131	0.763
176.1	0.2582	0.3601	0.2854	0.27079	0.37132	0.7631
177.1	0.2582	0.36	0.2854	0.27079	0.37131	0.7632
178.1	0.2582	0.3601	0.2853	0.27079	0.37131	0.7632
179.1	0.2582	0.3601	0.2853	0.27079	0.37131	0.7633
180.1	0.2582	0.3601	0.2853	0.27078	0.37131	0.7635
181.1	0.2582	0.36	0.2853	0.27078	0.37131	0.7636
182.1	0.2582	0.3601	0.2853	0.27078	0.37131	0.7636
183.1	0.2582	0.3601	0.2853	0.27078	0.37131	0.7637
184.1	0.2582	0.3601	0.2853	0.27078	0.37131	0.7637
185.1	0.2582	0.3601	0.2853	0.27078	0.37131	0.7637
186.1	0.2582	0.3601	0.2853	0.27078	0.37131	0.7638
187.1	0.2582	0.3601	0.2853	0.27078	0.37131	0.764
188.1	0.2582	0.3601	0.2853	0.27078	0.37131	0.7641
189.1	0.2582	0.3601	0.2853	0.27077	0.37131	0.7642
190.1	0.2582	0.3601	0.2853	0.27078	0.37131	0.7643
191.1	0.2582	0.3601	0.2853	0.27078	0.37131	0.7643
192.1	0.2582	0.3601	0.2853	0.27078	0.37131	0.7644
193.1	0.2582	0.3602	0.2853	0.27078	0.37131	0.7644
194.1	0.2582	0.3602	0.2853	0.27078	0.3713	0.7645
195.1	0.2582	0.3601	0.2853	0.27079	0.3713	0.7646
196.1	0.2581	0.3601	0.2853	0.27079	0.3713	0.7646
197.1	0.2582	0.3602	0.2853	0.27079	0.3713	0.7647
198.1	0.2582	0.3602	0.2853	0.27079	0.3713	0.7647
199.1	0.2582	0.3601	0.2853	0.27079	0.3713	0.7648
200.1	0.2581	0.3602	0.2853	0.2708	0.3713	0.7649
201.1	0.2581	0.3602	0.2853	0.2708	0.3713	0.7649
202.1	0.2581	0.3602	0.2853	0.27081	0.3713	0.765
203.1	0.2581	0.3602	0.2853	0.27081	0.3713	0.7651
204.1	0.2582	0.3602	0.2853	0.27081	0.37129	0.7651
205.1	0.2582	0.3602	0.2853	0.2708	0.37129	0.7651
206.1	0.2582	0.3602	0.2853	0.27081	0.37129	0.7652
207.1	0.2582	0.3602	0.2853	0.27081	0.37129	0.7652
208.1	0.2582	0.3602	0.2853	0.27082	0.37129	0.7653
209.1	0.2582	0.3602	0.2852	0.27082	0.37129	0.7653
210.1	0.2582	0.3602	0.2852	0.27082	0.37129	0.7654
211.1	0.2581	0.3602	0.2852	0.27082	0.37129	0.7654
212.1	0.2581	0.3603	0.2852	0.27083	0.37129	0.7655
213.1	0.2582	0.3602	0.2853	0.27082	0.37129	0.7655
214.1	0.2582	0.3602	0.2853	0.27083	0.37129	0.7656
215.1	0.2582	0.3603	0.2853	0.27083	0.37129	0.7656
216.1	0.2581	0.3603	0.2852	0.27083	0.37129	0.7656
217.1	0.2582	0.3603	0.2852	0.27083	0.37129	0.7657
218.1	0.2581	0.3602	0.2852	0.27083	0.37129	0.7657
219.1	0.2581	0.3603	0.2852	0.27082	0.37129	0.7658
220.1	0.2582	0.3603	0.2853	0.27082	0.37129	0.7658
221.1	0.2581	0.3603	0.2852	0.27082	0.37129	0.7659
222.1	0.2581	0.3603	0.2852	0.27083	0.37129	0.766
223.1	0.2582	0.3603	0.2852	0.27082	0.37128	0.766
224.1	0.2582	0.3603	0.2852	0.27082	0.37128	0.7661
225.1	0.2581	0.3603	0.2852	0.27082	0.37128	0.7661
226.1	0.2581	0.3603	0.2852	0.27082	0.37128	0.7661
227.1	0.2581	0.3603	0.2852	0.27083	0.37128	0.7662
228.1	0.2581	0.3603	0.2852	0.27083	0.37128	0.7662
229.1	0.2581	0.3603	0.2852	0.27083	0.37128	0.7662
230.1	0.2581	0.3603	0.2852	0.27083	0.37128	0.7663
231.1	0.2581	0.3604	0.2852	0.27082	0.37128	0.7663
232.1	0.2582	0.3604	0.2852	0.27082	0.37127	0.7663
233.1	0.2581	0.3603	0.2852	0.27082	0.37127	0.7663
234.1	0.2581	0.3603	0.2852	0.27082	0.37127	0.7664
235.1	0.2582	0.3604	0.2852	0.27082	0.37127	0.7664
236.1	0.2581	0.3604	0.2852	0.27082	0.37127	0.7664
237.1	0.2581	0.3604	0.2852	0.27082	0.37127	0.7664
238.1	0.2582	0.3604	0.2852	0.27081	0.37127	0.7664
239.1	0.2582	0.3604	0.2852	0.27081	0.37127	0.7665
240.1	0.2581	0.3604	0.2852	0.27081	0.37127	0.7665
241.1	0.2581	0.3604	0.2852	0.2708	0.37126	0.7665
242.1	0.2581	0.3604	0.2852	0.27079	0.37126	0.7665
243.1	0.2581	0.3604	0.2852	0.27079	0.37126	0.7665
244.1	0.2582	0.3604	0.2852	0.27078	0.37126	0.7665
245.1	0.2581	0.3604	0.2852	0.27077	0.37126	0.7665
246.1	0.2581	0.3604	0.2852	0.27076	0.37126	0.7666
247.1	0.2581	0.3604	0.2852	0.27075	0.37126	0.7666
248.1	0.2581	0.3604	0.2852	0.27074	0.37125	0.7667
249.1	0.2582	0.3604	0.2852	0.27073	0.37125	0.7667
250.1	0.2582	0.3605	0.2852	0.27073	0.37125	0.7667
251.1	0.2581	0.3604	0.2852	0.27072	0.37125	0.7667
252.1	0.2581	0.3604	0.2852	0.27072	0.37125	0.7667
253.1	0.2581	0.3604	0.2852	0.27071	0.37125	0.7667
254.1	0.2581	0.3605	0.2852	0.27071	0.37124	0.7668
255.1	0.2581	0.3605	0.2852	0.27071	0.37124	0.7668
256.1	0.2582	0.3604	0.2852	0.27071	0.37124	0.7668
257.1	0.2581	0.3605	0.2851	0.2707	0.37124	0.7669
258.1	0.2581	0.3605	0.2851	0.2707	0.37124	0.7669
259.1	0.2582	0.3605	0.2851	0.2707	0.37124	0.7669
260.1	0.2581	0.3605	0.2851	0.27069	0.37124	0.7669
261.1	0.2581	0.3605	0.2852	0.27069	0.37124	0.7669
262.1	0.2582	0.3605	0.2852	0.27069	0.37124	0.767
263.1	0.2581	0.3605	0.2852	0.27069	0.37123	0.767
264.1	0.2581	0.3605	0.2851	0.27069	0.37123	0.767
265.1	0.2581	0.3605	0.2852	0.27068	0.37123	0.767
266.1	0.2581	0.3606	0.2852	0.27067	0.37123	0.767
267.1	0.2581	0.3605	0.2852	0.27067	0.37123	0.7671
268.1	0.2581	0.3605	0.2852	0.27067	0.37123	0.7671
269.1	0.2581	0.3605	0.2852	0.27066	0.37123	0.7671
270.1	0.2581	0.3606	0.2852	0.27066	0.37122	0.7671
271.1	0.2581	0.3605	0.2852	0.27066	0.37122	0.7671
272.1	0.2581	0.3605	0.2851	0.27066	0.37122	0.7672
273.1	0.2581	0.3606	0.2851	0.27066	0.37122	0.7672
274.1	0.2581	0.3606	0.2852	0.27065	0.37122	0.7672
275.1	0.2581	0.3605	0.2851	0.27065	0.37122	0.7672
276.1	0.2581	0.3605	0.2852	0.27064	0.37122	0.7672
277.1	0.2581	0.3606	0.2852	0.27064	0.37122	0.7672
278.1	0.2581	0.3606	0.2851	0.27064	0.37122	0.7672
279.1	0.2581	0.3606	0.2851	0.27063	0.37121	0.7673
280.1	0.2581	0.3605	0.2851	0.27062	0.37121	0.7673
281.1	0.2581	0.3606	0.2851	0.27062	0.37121	0.7673
282.1	0.2581	0.3606	0.2852	0.27062	0.37121	0.7673
283.1	0.2581	0.3606	0.2852	0.27061	0.3712	0.7673
284.1	0.2581	0.3606	0.2852	0.27061	0.3712	0.7673
285.1	0.2581	0.3606	0.2851	0.2706	0.3712	0.7673
286.1	0.2581	0.3606	0.2851	0.2706	0.3712	0.7673
287.1	0.2581	0.3606	0.2851	0.2706	0.3712	0.7673
288.1	0.2581	0.3606	0.2851	0.2706	0.37119	0.7673
289.1	0.2581	0.3606	0.2851	0.2706	0.37119	0.7673
290.1	0.2581	0.3607	0.2851	0.27061	0.37119	0.7673
291.1	0.2581	0.3607	0.2851	0.27061	0.37119	0.7673
292.1	0.2581	0.3606	0.2851	0.2706	0.37119	0.7673
293.1	0.2581	0.3607	0.2851	0.2706	0.37118	0.7673
294.1	0.2581	0.3607	0.2851	0.2706	0.37118	0.7673
295.1	0.2581	0.3607	0.2851	0.2706	0.37118	0.7674
296.1	0.2581	0.3607	0.2851	0.2706	0.37118	0.7674
297.1	0.2581	0.3607	0.2851	0.2706	0.37118	0.7674
298.1	0.2581	0.3607	0.2851	0.2706	0.37118	0.7675
299.1	0.2581	0.3606	0.2851	0.27059	0.37118	0.7675
300.1	0.2581	0.3607	0.2851	0.27059	0.37118	0.7676
301.1	0.2581	0.3607	0.2851	0.27059	0.37118	0.7677
302.1	0.2581	0.3607	0.2851	0.27058	0.37118	0.7677
303.1	0.2581	0.3607	0.2851	0.27058	0.37117	0.7677
304.1	0.2581	0.3607	0.2851	0.27058	0.37117	0.7677
305.1	0.2581	0.3607	0.2851	0.27058	0.37117	0.7678
306.1	0.2581	0.3607	0.2851	0.27058	0.37117	0.7678
307.1	0.2581	0.3607	0.2851	0.27058	0.37117	0.7678
308.1	0.2582	0.3607	0.2851	0.27057	0.37117	0.7678
309.1	0.2581	0.3607	0.285	0.27056	0.37117	0.7678
310.1	0.2581	0.3607	0.285	0.27056	0.37117	0.7678
311.1	0.2581	0.3607	0.2851	0.27055	0.37117	0.7679
312.1	0.2581	0.3607	0.2851	0.27054	0.37117	0.7679
313.1	0.2581	0.3607	0.2851	0.27053	0.37117	0.7679
314.1	0.2581	0.3607	0.2851	0.27053	0.37117	0.7679
315.1	0.2581	0.3607	0.2851	0.27052	0.37117	0.7679
316.1	0.2581	0.3608	0.2851	0.27052	0.37117	0.7679
317.1	0.2581	0.3608	0.2851	0.27052	0.37117	0.7679
318.1	0.2581	0.3608	0.2851	0.27051	0.37117	0.7679
319.1	0.2581	0.3608	0.285	0.27051	0.37117	0.7679
320.1	0.2581	0.3608	0.2851	0.2705	0.37117	0.7679
321.1	0.2581	0.3608	0.2851	0.2705	0.37117	0.7679
322.1	0.2581	0.3608	0.2851	0.27049	0.37117	0.7679
323.1	0.2581	0.3608	0.2851	0.27049	0.37117	0.7679
324.1	0.2581	0.3608	0.285	0.27049	0.37117	0.768
325.1	0.258	0.3608	0.285	0.27048	0.37117	0.768
326.1	0.2581	0.3608	0.285	0.27048	0.37117	0.7681
327.1	0.2581	0.3608	0.285	0.27048	0.37117	0.7681
328.1	0.2581	0.3608	0.2851	0.27047	0.37117	0.7681
329.1	0.2581	0.3608	0.2851	0.27047	0.37117	0.7681
330.1	0.2581	0.3608	0.285	0.27046	0.37117	0.7681
331.1	0.2581	0.3608	0.2851	0.27046	0.37117	0.7681
332.1	0.2582	0.3609	0.285	0.27046	0.37117	0.7681
333.1	0.2581	0.3608	0.285	0.27046	0.37117	0.7682
334.1	0.2581	0.3608	0.285	0.27045	0.37117	0.7682
335.1	0.2581	0.3609	0.285	0.27045	0.37117	0.7682
336.1	0.2581	0.3609	0.285	0.27045	0.37117	0.7682
337.1	0.2581	0.3609	0.285	0.27045	0.37117	0.7682
338.1	0.2581	0.3609	0.2851	0.27044	0.37117	0.7682
339.1	0.2581	0.3609	0.285	0.27044	0.37117	0.7682
340.1	0.2581	0.3609	0.285	0.27043	0.37117	0.7682
341.1	0.2581	0.3609	0.285	0.27043	0.37117	0.7682
342.1	0.2581	0.3609	0.285	0.27042	0.37117	0.7682
343.1	0.2581	0.3609	0.285	0.27042	0.37117	0.7682
344.1	0.2581	0.3609	0.285	0.27042	0.37117	0.7682
345.1	0.2581	0.3609	0.285	0.27042	0.37117	0.7682
346.1	0.2581	0.3609	0.285	0.27042	0.37117	0.7682
347.1	0.2581	0.3609	0.285	0.27042	0.37116	0.7683
348.1	0.2581	0.3609	0.285	0.27042	0.37116	0.7684
349.1	0.2581	0.3609	0.285	0.27042	0.37116	0.7684
350.1	0.2581	0.3609	0.2849	0.27042	0.37116	0.7684
351.1	0.2581	0.3609	0.285	0.27042	0.37116	0.7684
352.1	0.2581	0.361	0.285	0.27043	0.37116	0.7684
353.1	0.2581	0.3609	0.285	0.27043	0.37116	0.7684
354.1	0.2581	0.3609	0.285	0.27043	0.37116	0.7684
355.1	0.2581	0.361	0.285	0.27043	0.37116	0.7685
356.1	0.2581	0.3609	0.2849	0.27042	0.37116	0.7685
357.1	0.2581	0.3609	0.2849	0.27042	0.37116	0.7685
358.1	0.2581	0.361	0.2849	0.27043	0.37116	0.7685
359.1	0.2581	0.361	0.2849	0.27043	0.37116	0.7685
360.1	0.2581	0.361	0.285	0.27043	0.37116	0.7686
361.1	0.2581	0.361	0.285	0.27043	0.37116	0.7686
362.1	0.258	0.361	0.285	0.27043	0.37116	0.7686
363.1	0.2581	0.361	0.285	0.27042	0.37116	0.7686
364.1	0.2581	0.361	0.2849	0.27042	0.37115	0.7686
365.1	0.258	0.361	0.2849	0.27042	0.37116	0.7687
366.1	0.2581	0.361	0.2849	0.27041	0.37115	0.7687
367.1	0.2581	0.361	0.2849	0.27041	0.37115	0.7687
368.1	0.2581	0.361	0.2849	0.2704	0.37115	0.7688
369.1	0.2581	0.361	0.2849	0.2704	0.37115	0.7689
370.1	0.2581	0.361	0.2849	0.27039	0.37115	0.7689
371.1	0.2581	0.361	0.2849	0.27039	0.37115	0.7689
372.1	0.2581	0.361	0.2849	0.27039	0.37115	0.7689
373.1	0.2581	0.361	0.2849	0.27038	0.37115	0.769
374.1	0.2581	0.3611	0.2849	0.27037	0.37115	0.769
375.1	0.2581	0.3611	0.2849	0.27037	0.37115	0.7691
376.1	0.2581	0.361	0.2849	0.27038	0.37114	0.7691
377.1	0.2581	0.3611	0.2849	0.27037	0.37114	0.7691
378.1	0.2581	0.3611	0.2849	0.27037	0.37114	0.7693
379.1	0.2581	0.3611	0.2849	0.27037	0.37114	0.7694
380.1	0.2581	0.361	0.2849	0.27037	0.37114	0.7694
381.1	0.2581	0.3611	0.2849	0.27037	0.37114	0.7694
382.1	0.2581	0.3611	0.2849	0.27037	0.37114	0.7695
383.1	0.258	0.3611	0.2849	0.27037	0.37114	0.7695
384.1	0.2581	0.3611	0.2849	0.27038	0.37114	0.7695
385.1	0.2581	0.3611	0.2849	0.27038	0.37114	0.7695
386.1	0.2581	0.3611	0.2849	0.27038	0.37114	0.7695
387.1	0.2581	0.3611	0.2849	0.27039	0.37114	0.7695
388.1	0.2582	0.3611	0.2849	0.2704	0.37114	0.7695
389.1	0.2581	0.3611	0.2849	0.2704	0.37114	0.7695
390.1	0.258	0.3611	0.2849	0.2704	0.37114	0.7695
391.1	0.2581	0.3611	0.2849	0.2704	0.37114	0.7695
392.1	0.2581	0.3611	0.2849	0.27039	0.37114	0.7696
393.1	0.2581	0.3611	0.2849	0.27039	0.37114	0.7696
394.1	0.2581	0.3612	0.2849	0.27039	0.37114	0.7696
395.1	0.2581	0.3611	0.2849	0.27039	0.37114	0.7696
396.1	0.2581	0.3611	0.2849	0.27038	0.37114	0.7696
397.1	0.2581	0.3612	0.2849	0.27037	0.37114	0.7696
398.1	0.2581	0.3612	0.2849	0.27037	0.37114	0.7696
399.1	0.2581	0.3612	0.2849	0.27036	0.37113	0.7696
400.1	0.2581	0.3612	0.2849	0.27035	0.37113	0.7696
401.1	0.2581	0.3612	0.2849	0.27035	0.37113	0.7696
402.1	0.2581	0.3612	0.2849	0.27035	0.37113	0.7696
403.1	0.2581	0.3612	0.2849	0.27034	0.37113	0.7696
404.1	0.2581	0.3612	0.2849	0.27033	0.37113	0.7696
405.1	0.2581	0.3612	0.2849	0.27033	0.37113	0.7696
406.1	0.258	0.3612	0.2849	0.27033	0.37113	0.7696
407.1	0.2581	0.3612	0.2849	0.27033	0.37113	0.7696
408.1	0.2581	0.3612	0.2849	0.27032	0.37113	0.7696
409.1	0.2581	0.3612	0.2849	0.27032	0.37113	0.7696
410.1	0.2581	0.3612	0.2848	0.27032	0.37113	0.7696
411.1	0.258	0.3612	0.2849	0.27032	0.37113	0.7696
412.1	0.2581	0.3612	0.2849	0.27031	0.37113	0.7696
413.1	0.2581	0.3612	0.2849	0.27031	0.37113	0.7696
414.1	0.2581	0.3613	0.2849	0.27031	0.37113	0.7696
415.1	0.2581	0.3612	0.2848	0.27031	0.37113	0.7697
416.1	0.2581	0.3612	0.2849	0.27031	0.37113	0.7697
417.1	0.2581	0.3613	0.2849	0.27031	0.37113	0.7697
418.1	0.2581	0.3613	0.2848	0.2703	0.37113	0.7697
419.1	0.2581	0.3612	0.2848	0.27031	0.37113	0.7697
420.1	0.2581	0.3612	0.2848	0.27031	0.37113	0.7697
421.1	0.258	0.3613	0.2849	0.27031	0.37113	0.7697
422.1	0.2581	0.3613	0.2849	0.27031	0.37113	0.7697
423.1	0.2581	0.3613	0.2849	0.27031	0.37113	0.7697
424.1	0.2581	0.3613	0.2848	0.27031	0.37113	0.7697
425.1	0.2581	0.3613	0.2848	0.27031	0.37113	0.7697
426.1	0.2581	0.3613	0.2848	0.27031	0.37113	0.7697
427.1	0.2581	0.3613	0.2848	0.27031	0.37113	0.7697
428.1	0.2581	0.3613	0.2848	0.27031	0.37113	0.7697
429.1	0.2581	0.3613	0.2848	0.27032	0.37112	0.7697
430.1	0.2581	0.3613	0.2848	0.27031	0.37112	0.7697
431.1	0.2581	0.3613	0.2848	0.27032	0.37112	0.7697
432.1	0.2581	0.3613	0.2848	0.27032	0.37112	0.7697
433.1	0.2581	0.3613	0.2848	0.27032	0.37112	0.7697
434.1	0.2581	0.3613	0.2848	0.27032	0.37112	0.7697
435.1	0.2581	0.3613	0.2848	0.27032	0.37112	0.7697
436.1	0.2581	0.3613	0.2848	0.27031	0.37112	0.7697
437.1	0.2581	0.3614	0.2848	0.27031	0.37112	0.7697
438.1	0.2581	0.3614	0.2849	0.2703	0.37112	0.7697
439.1	0.2581	0.3613	0.2848	0.2703	0.37112	0.7697
440.1	0.2581	0.3613	0.2848	0.2703	0.37112	0.7697
441.1	0.2581	0.3614	0.2848	0.2703	0.37112	0.7697
442.1	0.2581	0.3614	0.2848	0.27031	0.37112	0.7697
443.1	0.2581	0.3614	0.2848	0.2703	0.37111	0.7697
444.1	0.2582	0.3614	0.2848	0.2703	0.37111	0.7697
445.1	0.2582	0.3614	0.2848	0.2703	0.37111	0.7697
446.1	0.2581	0.3614	0.2848	0.2703	0.37111	0.7697
447.1	0.2581	0.3614	0.2848	0.2703	0.37111	0.7697
448.1	0.2582	0.3614	0.2848	0.2703	0.37111	0.7697
449.1	0.2582	0.3614	0.2848	0.2703	0.37111	0.7697
450.1	0.2581	0.3614	0.2848	0.2703	0.3711	0.7697
451.1	0.2581	0.3614	0.2848	0.2703	0.3711	0.7697
452.1	0.2581	0.3614	0.2848	0.2703	0.3711	0.7697
453.1	0.2581	0.3614	0.2848	0.27029	0.3711	0.7697
454.1	0.2581	0.3614	0.2848	0.27029	0.3711	0.7697
455.1	0.2581	0.3614	0.2848	0.27029	0.3711	0.7697
456.1	0.2581	0.3614	0.2848	0.27029	0.3711	0.7697
457.1	0.2581	0.3614	0.2848	0.27029	0.3711	0.7697
458.1	0.2581	0.3614	0.2848	0.27029	0.3711	0.7697
459.1	0.2581	0.3614	0.2848	0.27028	0.3711	0.7697
460.1	0.2581	0.3614	0.2848	0.27028	0.3711	0.7697
461.1	0.2581	0.3614	0.2848	0.27027	0.3711	0.7697
462.1	0.2581	0.3614	0.2848	0.27027	0.3711	0.7697
463.1	0.2582	0.3614	0.2848	0.27027	0.37109	0.7697
464.1	0.2581	0.3614	0.2848	0.27027	0.37109	0.7697
465.1	0.2581	0.3615	0.2848	0.27027	0.37109	0.7697
466.1	0.2581	0.3614	0.2848	0.27026	0.37109	0.7697
467.1	0.2582	0.3614	0.2848	0.27026	0.37109	0.7697
468.1	0.2581	0.3615	0.2848	0.27026	0.37109	0.7697
469.1	0.2581	0.3615	0.2848	0.27027	0.37109	0.7697
470.1	0.2581	0.3615	0.2848	0.27027	0.37109	0.7697
471.1	0.2582	0.3615	0.2848	0.27028	0.37109	0.7697
472.1	0.2581	0.3615	0.2848	0.27028	0.37109	0.7697
473.1	0.2582	0.3615	0.2848	0.27029	0.37109	0.7697
474.1	0.2582	0.3615	0.2848	0.27029	0.37109	0.7697
475.1	0.2581	0.3615	0.2848	0.27029	0.37109	0.7697
476.1	0.2581	0.3615	0.2848	0.27029	0.37108	0.7697
477.1	0.2582	0.3615	0.2848	0.27028	0.37108	0.7697
478.1	0.2582	0.3615	0.2848	0.27028	0.37108	0.7697
479.1	0.2581	0.3615	0.2848	0.27029	0.37108	0.7697
480.1	0.2582	0.3615	0.2848	0.27029	0.37108	0.7697
481.1	0.2582	0.3616	0.2847	0.27029	0.37108	0.7697
482.1	0.2582	0.3615	0.2847	0.27029	0.37108	0.7697
483.1	0.2582	0.3615	0.2847	0.27029	0.37107	0.7697
484.1	0.2581	0.3615	0.2848	0.27029	0.37107	0.7697
485.1	0.2582	0.3616	0.2848	0.27028	0.37107	0.7697
486.1	0.2581	0.3616	0.2848	0.27028	0.37107	0.7697
487.1	0.2582	0.3615	0.2847	0.27028	0.37106	0.7697
488.1	0.2582	0.3616	0.2847	0.27027	0.37106	0.7697
489.1	0.2581	0.3616	0.2847	0.27027	0.37106	0.7697
490.1	0.2582	0.3616	0.2847	0.27026	0.37106	0.7697
491.1	0.2582	0.3616	0.2848	0.27026	0.37106	0.7697
492.1	0.2581	0.3616	0.2848	0.27025	0.37106	0.7697
493.1	0.2582	0.3616	0.2848	0.27025	0.37105	0.7697
494.1	0.2582	0.3616	0.2848	0.27024	0.37105	0.7697
495.1	0.2582	0.3616	0.2848	0.27024	0.37105	0.7697
496.1	0.2582	0.3616	0.2847	0.27023	0.37105	0.7697
497.1	0.2582	0.3616	0.2847	0.27023	0.37105	0.7697
498.1	0.2581	0.3616	0.2847	0.27023	0.37105	0.7696
499.1	0.2582	0.3616	0.2847	0.27023	0.37104	0.7696
500.1	0.2582	0.3616	0.2847	0.27023	0.37104	0.7696
501.1	0.2581	0.3616	0.2847	0.27024	0.37104	0.7696
502.1	0.2582	0.3616	0.2848	0.27023	0.37104	0.7696
503.1	0.2582	0.3616	0.2847	0.27023	0.37104	0.7696
504.1	0.2582	0.3616	0.2847	0.27023	0.37103	0.7696
505.1	0.2581	0.3616	0.2847	0.27023	0.37103	0.7696
506.1	0.2582	0.3616	0.2847	0.27023	0.37103	0.7696
507.1	0.2582	0.3616	0.2847	0.27022	0.37103	0.7696
508.1	0.2581	0.3617	0.2847	0.27022	0.37103	0.7696
509.1	0.2582	0.3617	0.2848	0.27021	0.37103	0.7696
510.1	0.2581	0.3616	0.2847	0.27021	0.37102	0.7696
511.1	0.2582	0.3616	0.2847	0.2702	0.37102	0.7696
512.1	0.2582	0.3617	0.2847	0.2702	0.37102	0.7696
513.1	0.2581	0.3617	0.2847	0.27019	0.37102	0.7696
514.1	0.2582	0.3617	0.2847	0.27019	0.37102	0.7696
515.1	0.2582	0.3617	0.2847	0.27019	0.37102	0.7696
516.1	0.2582	0.3617	0.2847	0.27018	0.37101	0.7695
517.1	0.2581	0.3617	0.2847	0.27018	0.37101	0.7695
518.1	0.2582	0.3617	0.2847	0.27017	0.37101	0.7695
519.1	0.2582	0.3617	0.2847	0.27017	0.37101	0.7695
520.1	0.2581	0.3617	0.2846	0.27016	0.37101	0.7695
521.1	0.2582	0.3617	0.2846	0.27016	0.37101	0.7695
522.1	0.2582	0.3617	0.2847	0.27016	0.37101	0.7695
523.1	0.2582	0.3617	0.2847	0.27016	0.37101	0.7694
524.1	0.2582	0.3617	0.2847	0.27016	0.37101	0.7694
525.1	0.2582	0.3617	0.2847	0.27016	0.37101	0.7694
526.1	0.2581	0.3617	0.2847	0.27015	0.37101	0.7694
527.1	0.2582	0.3617	0.2847	0.27015	0.37101	0.7693
528.1	0.2582	0.3617	0.2847	0.27015	0.37101	0.7693
529.1	0.2582	0.3618	0.2847	0.27015	0.37101	0.7693
530.1	0.2582	0.3617	0.2846	0.27015	0.37101	0.7693
531.1	0.2582	0.3617	0.2847	0.27015	0.371	0.7693
532.1	0.2582	0.3618	0.2847	0.27014	0.371	0.7692
533.1	0.2582	0.3618	0.2847	0.27014	0.371	0.7692
534.1	0.2582	0.3618	0.2847	0.27013	0.371	0.7692
535.1	0.2581	0.3618	0.2847	0.27013	0.371	0.7692
536.1	0.2582	0.3618	0.2846	0.27012	0.371	0.7692
537.1	0.2582	0.3618	0.2846	0.27012	0.371	0.7692
538.1	0.2581	0.3618	0.2846	0.27011	0.371	0.7692
539.1	0.2581	0.3618	0.2847	0.27011	0.371	0.7692
540.1	0.2582	0.3618	0.2847	0.2701	0.37099	0.7692
541.1	0.2582	0.3618	0.2847	0.27011	0.37099	0.7692
542.1	0.2581	0.3618	0.2847	0.2701	0.37099	0.7692
543.1	0.2582	0.3618	0.2847	0.27009	0.37099	0.7692
544.1	0.2581	0.3619	0.2846	0.27009	0.37099	0.7692
545.1	0.2581	0.3618	0.2847	0.27009	0.37099	0.7692
546.1	0.2582	0.3618	0.2846	0.27008	0.37099	0.7692
547.1	0.2581	0.3618	0.2847	0.27008	0.37099	0.7692
548.1	0.2581	0.3619	0.2846	0.27008	0.37098	0.7692
549.1	0.2581	0.3619	0.2847	0.27008	0.37098	0.7692
550.1	0.2582	0.3618	0.2847	0.27007	0.37098	0.7692
551.1	0.2581	0.3618	0.2846	0.27007	0.37098	0.7692
552.1	0.2581	0.3619	0.2846	0.27007	0.37098	0.7692
553.1	0.2581	0.3619	0.2846	0.27006	0.37098	0.7692
554.1	0.2581	0.3619	0.2846	0.27006	0.37098	0.7692
555.1	0.2581	0.3618	0.2846	0.27006	0.37098	0.7692
556.1	0.2582	0.3619	0.2846	0.27006	0.37098	0.7692
557.1	0.2581	0.3619	0.2846	0.27006	0.37098	0.7692
558.1	0.2581	0.3619	0.2846	0.27006	0.37098	0.7692
559.1	0.2582	0.3619	0.2846	0.27006	0.37098	0.7692
560.1	0.2581	0.3619	0.2846	0.27006	0.37098	0.7692
561.1	0.2581	0.3619	0.2846	0.27006	0.37098	0.7692
562.1	0.2582	0.3619	0.2846	0.27006	0.37098	0.7692
563.1	0.2581	0.3619	0.2846	0.27006	0.37098	0.7692
564.1	0.2581	0.3619	0.2846	0.27006	0.37098	0.7692
565.1	0.2582	0.3619	0.2846	0.27006	0.37098	0.7692
566.1	0.2582	0.3619	0.2846	0.27006	0.37098	0.7692
567.1	0.2581	0.3619	0.2846	0.27005	0.37098	0.7691
568.1	0.2582	0.362	0.2846	0.27005	0.37098	0.7691
569.1	0.2582	0.3619	0.2846	0.27005	0.37098	0.7691
570.1	0.2582	0.3619	0.2846	0.27005	0.37097	0.7691
571.1	0.2581	0.362	0.2846	0.27004	0.37097	0.7691
572.1	0.2582	0.362	0.2846	0.27004	0.37097	0.7691
573.1	0.2582	0.362	0.2846	0.27003	0.37097	0.7691
574.1	0.2582	0.362	0.2846	0.27003	0.37097	0.7691
575.1	0.2582	0.362	0.2846	0.27003	0.37097	0.7691
576.1	0.2582	0.362	0.2846	0.27002	0.37097	0.7691
577.1	0.2582	0.362	0.2846	0.27001	0.37097	0.7691
578.1	0.2582	0.362	0.2846	0.27001	0.37097	0.769
579.1	0.2582	0.362	0.2846	0.27	0.37097	0.769
580.1	0.2582	0.362	0.2846	0.27	0.37097	0.769
581.1	0.2582	0.362	0.2846	0.26999	0.37097	0.769
582.1	0.2582	0.362	0.2846	0.26999	0.37096	0.769
583.1	0.2581	0.362	0.2846	0.26999	0.37096	0.769
584.1	0.2582	0.3621	0.2846	0.26998	0.37096	0.769
585.1	0.2582	0.362	0.2845	0.26998	0.37096	0.769
586.1	0.2582	0.362	0.2846	0.26998	0.37096	0.769
587.1	0.2582	0.3621	0.2846	0.26998	0.37096	0.769
588.1	0.2582	0.3621	0.2846	0.26998	0.37096	0.769
589.1	0.2582	0.362	0.2846	0.26998	0.37096	0.769
590.1	0.2582	0.3621	0.2846	0.26997	0.37096	0.769
591.1	0.2582	0.3621	0.2846	0.26997	0.37096	0.7689
592.1	0.2582	0.3621	0.2845	0.26997	0.37096	0.7689
593.1	0.2582	0.3621	0.2845	0.26997	0.37096	0.7689
594.1	0.2582	0.3621	0.2846	0.26997	0.37095	0.7688
595.1	0.2581	0.3621	0.2846	0.26996	0.37095	0.7687
596.1	0.2582	0.3621	0.2846	0.26996	0.37095	0.7687
597.1	0.2582	0.3621	0.2846	0.26996	0.37095	0.7687
598.1	0.2582	0.3621	0.2846	0.26996	0.37095	0.7687
599.1	0.2582	0.3621	0.2845	0.26995	0.37095	0.7687
600.1	0.2582	0.3621	0.2845	0.26995	0.37094	0.7687
601.1	0.2582	0.3621	0.2845	0.26994	0.37094	0.7687
602.1	0.2582	0.3621	0.2845	0.26994	0.37094	0.7687
603.1	0.2582	0.3622	0.2845	0.26994	0.37094	0.7686
604.1	0.2582	0.3621	0.2845	0.26993	0.37094	0.7686
605.1	0.2581	0.3621	0.2845	0.26993	0.37094	0.7686
606.1	0.2582	0.3622	0.2845	0.26992	0.37093	0.7685
607.1	0.2582	0.3622	0.2845	0.26991	0.37093	0.7685
608.1	0.2582	0.3622	0.2845	0.2699	0.37093	0.7685
609.1	0.2582	0.3621	0.2845	0.26989	0.37093	0.7685
610.1	0.2582	0.3622	0.2845	0.26988	0.37093	0.7685
611.1	0.2582	0.3622	0.2845	0.26987	0.37093	0.7685
612.1	0.2582	0.3622	0.2845	0.26987	0.37093	0.7685
613.1	0.2582	0.3622	0.2845	0.26986	0.37093	0.7685
614.1	0.2582	0.3622	0.2845	0.26986	0.37093	0.7685
615.1	0.2582	0.3622	0.2845	0.26986	0.37093	0.7685
616.1	0.2582	0.3622	0.2845	0.26985	0.37092	0.7685
617.1	0.2582	0.3622	0.2845	0.26985	0.37092	0.7685
618.1	0.2581	0.3622	0.2845	0.26985	0.37092	0.7684
619.1	0.2582	0.3622	0.2845	0.26985	0.37092	0.7684
620.1	0.2582	0.3622	0.2845	0.26985	0.37092	0.7684
621.1	0.2582	0.3622	0.2845	0.26984	0.37092	0.7684
622.1	0.2582	0.3622	0.2845	0.26984	0.37091	0.7684
623.1	0.2582	0.3623	0.2845	0.26983	0.37091	0.7684
624.1	0.2582	0.3623	0.2845	0.26983	0.37091	0.7684
625.1	0.2582	0.3622	0.2845	0.26982	0.37091	0.7684
626.1	0.2582	0.3622	0.2845	0.26982	0.3709	0.7684
627.1	0.2582	0.3623	0.2845	0.26982	0.3709	0.7684
628.1	0.2582	0.3623	0.2845	0.26982	0.3709	0.7684
629.1	0.2582	0.3622	0.2845	0.26981	0.3709	0.7684
630.1	0.2582	0.3623	0.2845	0.26981	0.3709	0.7684
631.1	0.2582	0.3623	0.2845	0.26981	0.3709	0.7684
632.1	0.2582	0.3623	0.2845	0.2698	0.37089	0.7684
633.1	0.2582	0.3623	0.2845	0.2698	0.37089	0.7684
634.1	0.2582	0.3623	0.2845	0.26979	0.37089	0.7684
635.1	0.2582	0.3623	0.2845	0.26979	0.37089	0.7684
636.1	0.2582	0.3623	0.2845	0.26979	0.37089	0.7684
637.1	0.2582	0.3623	0.2845	0.26979	0.37089	0.7684
638.1	0.2582	0.3623	0.2845	0.26979	0.37088	0.7684
639.1	0.2582	0.3623	0.2845	0.26979	0.37088	0.7684
640.1	0.2581	0.3623	0.2845	0.26979	0.37088	0.7684
641.1	0.2582	0.3623	0.2845	0.26979	0.37088	0.7684
642.1	0.2582	0.3623	0.2845	0.26978	0.37088	0.7684
643.1	0.2581	0.3623	0.2845	0.26978	0.37087	0.7684
644.1	0.2582	0.3624	0.2845	0.26978	0.37087	0.7684
645.1	0.2582	0.3623	0.2845	0.26978	0.37087	0.7684
646.1	0.2582	0.3623	0.2845	0.26978	0.37087	0.7684
647.1	0.2582	0.3623	0.2845	0.26979	0.37087	0.7684
648.1	0.2582	0.3624	0.2845	0.26979	0.37087	0.7684
649.1	0.2582	0.3623	0.2845	0.26979	0.37087	0.7684
650.1	0.2582	0.3623	0.2845	0.26979	0.37087	0.7684
651.1	0.2582	0.3624	0.2845	0.26979	0.37086	0.7684
652.1	0.2582	0.3624	0.2845	0.26979	0.37086	0.7684
653.1	0.2582	0.3624	0.2845	0.26979	0.37086	0.7684
654.1	0.2582	0.3624	0.2845	0.26979	0.37086	0.7684
655.1	0.2582	0.3624	0.2845	0.2698	0.37086	0.7684
656.1	0.2582	0.3624	0.2845	0.2698	0.37085	0.7684
657.1	0.2582	0.3624	0.2845	0.2698	0.37085	0.7684
658.1	0.2582	0.3624	0.2845	0.2698	0.37085	0.7684
659.1	0.2582	0.3624	0.2844	0.2698	0.37085	0.7684
660.1	0.2582	0.3624	0.2844	0.2698	0.37085	0.7684
661.1	0.2582	0.3624	0.2845	0.2698	0.37085	0.7684
662.1	0.2582	0.3624	0.2845	0.26979	0.37085	0.7684
663.1	0.2582	0.3624	0.2845	0.2698	0.37085	0.7684
664.1	0.2582	0.3625	0.2844	0.2698	0.37084	0.7684
665.1	0.2582	0.3625	0.2845	0.2698	0.37084	0.7684
666.1	0.2582	0.3624	0.2844	0.2698	0.37084	0.7684
667.1	0.2582	0.3624	0.2844	0.2698	0.37084	0.7684
668.1	0.2582	0.3625	0.2844	0.2698	0.37084	0.7684
669.1	0.2581	0.3625	0.2844	0.2698	0.37084	0.7684
670.1	0.2582	0.3625	0.2844	0.2698	0.37083	0.7684
671.1	0.2582	0.3625	0.2844	0.2698	0.37083	0.7684
672.1	0.2581	0.3625	0.2844	0.26979	0.37083	0.7684
673.1	0.2581	0.3625	0.2844	0.26979	0.37083	0.7684
674.1	0.2582	0.3625	0.2844	0.26979	0.37083	0.7684
675.1	0.2582	0.3625	0.2844	0.26978	0.37083	0.7684
676.1	0.2582	0.3625	0.2844	0.26978	0.37083	0.7684
677.1	0.2581	0.3625	0.2844	0.26978	0.37083	0.7684
678.1	0.2581	0.3625	0.2844	0.26978	0.37083	0.7684
679.1	0.2582	0.3625	0.2844	0.26978	0.37082	0.7684
680.1	0.2582	0.3625	0.2844	0.26978	0.37082	0.7684
681.1	0.2582	0.3625	0.2844	0.26978	0.37082	0.7684
682.1	0.2582	0.3625	0.2844	0.26978	0.37082	0.7684
683.1	0.2582	0.3625	0.2844	0.26978	0.37082	0.7684
684.1	0.2582	0.3625	0.2844	0.26978	0.37082	0.7684
685.1	0.2582	0.3625	0.2844	0.26978	0.37082	0.7684
686.1	0.2582	0.3625	0.2844	0.26977	0.37082	0.7684
687.1	0.2582	0.3625	0.2844	0.26977	0.37081	0.7684
688.1	0.2582	0.3625	0.2844	0.26977	0.37081	0.7684
689.1	0.2582	0.3626	0.2844	0.26976	0.37081	0.7684
690.1	0.2581	0.3625	0.2844	0.26976	0.37081	0.7684
691.1	0.2582	0.3626	0.2844	0.26976	0.37081	0.7684
692.1	0.2582	0.3626	0.2844	0.26976	0.37081	0.7684
693.1	0.2582	0.3626	0.2844	0.26976	0.37081	0.7684
694.1	0.2582	0.3626	0.2844	0.26975	0.37081	0.7684
695.1	0.2582	0.3626	0.2844	0.26975	0.37081	0.7684
696.1	0.2582	0.3626	0.2844	0.26975	0.37081	0.7684
697.1	0.2582	0.3626	0.2844	0.26975	0.37081	0.7684
698.1	0.2582	0.3626	0.2845	0.26974	0.37081	0.7684
699.1	0.2582	0.3626	0.2844	0.26974	0.37081	0.7684
700.1	0.2582	0.3626	0.2844	0.26973	0.3708	0.7684
701.1	0.2582	0.3626	0.2844	0.26973	0.3708	0.7684
702.1	0.2581	0.3626	0.2844	0.26972	0.3708	0.7684
703.1	0.2581	0.3626	0.2844	0.26972	0.3708	0.7684
704.1	0.2582	0.3627	0.2844	0.26971	0.3708	0.7684
705.1	0.2582	0.3627	0.2844	0.26971	0.3708	0.7684
706.1	0.2581	0.3626	0.2844	0.2697	0.3708	0.7684
707.1	0.2582	0.3626	0.2844	0.2697	0.3708	0.7684
708.1	0.2581	0.3627	0.2844	0.26969	0.3708	0.7684
709.1	0.2581	0.3627	0.2844	0.26969	0.3708	0.7684
710.1	0.2582	0.3627	0.2843	0.26969	0.3708	0.7683
711.1	0.2581	0.3627	0.2844	0.26969	0.3708	0.7683
712.1	0.2582	0.3627	0.2843	0.26968	0.3708	0.7683
713.1	0.2582	0.3627	0.2844	0.26968	0.3708	0.7683
714.1	0.2582	0.3626	0.2844	0.26968	0.37079	0.7683
715.1	0.2582	0.3627	0.2843	0.26967	0.37079	0.7683
716.1	0.2581	0.3627	0.2843	0.26966	0.37079	0.7683
717.1	0.2581	0.3627	0.2843	0.26966	0.37079	0.7683
718.1	0.2582	0.3627	0.2843	0.26966	0.37079	0.7683
719.1	0.2582	0.3627	0.2843	0.26965	0.37079	0.7683
720.1	0.2582	0.3627	0.2843	0.26965	0.37079	0.7683
721.1	0.2582	0.3627	0.2844	0.26965	0.37079	0.7683
722.1	0.2582	0.3627	0.2844	0.26964	0.37079	0.7683
723.1	0.2582	0.3627	0.2843	0.26964	0.37079	0.7683
724.1	0.2581	0.3627	0.2843	0.26964	0.37078	0.7683
725.1	0.2582	0.3627	0.2843	0.26963	0.37078	0.7683
726.1	0.2582	0.3627	0.2843	0.26963	0.37078	0.7683
727.1	0.2581	0.3627	0.2843	0.26962	0.37078	0.7683
728.1	0.2582	0.3627	0.2843	0.26962	0.37078	0.7683
729.1	0.2582	0.3627	0.2844	0.26961	0.37078	0.7683
730.1	0.2581	0.3627	0.2844	0.2696	0.37078	0.7683
731.1	0.2582	0.3627	0.2844	0.2696	0.37077	0.7683
732.1	0.2581	0.3627	0.2844	0.2696	0.37077	0.7683
733.1	0.2581	0.3627	0.2844	0.2696	0.37077	0.7683
734.1	0.2582	0.3627	0.2843	0.2696	0.37077	0.7683
735.1	0.2582	0.3628	0.2843	0.26959	0.37077	0.7683
736.1	0.2582	0.3628	0.2843	0.26959	0.37077	0.7683
737.1	0.2581	0.3627	0.2843	0.26959	0.37077	0.7683
738.1	0.2582	0.3627	0.2843	0.26959	0.37077	0.7683
739.1	0.2581	0.3628	0.2843	0.26959	0.37076	0.7682
740.1	0.2582	0.3628	0.2843	0.26958	0.37076	0.7682
741.1	0.2582	0.3627	0.2843	0.26958	0.37076	0.7682
742.1	0.2582	0.3628	0.2843	0.26957	0.37076	0.7682
743.1	0.2582	0.3628	0.2843	0.26958	0.37076	0.7682
744.1	0.2581	0.3628	0.2843	0.26958	0.37076	0.7682
745.1	0.2581	0.3628	0.2843	0.26958	0.37075	0.7682
746.1	0.2582	0.3628	0.2842	0.26958	0.37075	0.7682
747.1	0.2581	0.3628	0.2843	0.26958	0.37075	0.7682
748.1	0.2581	0.3628	0.2843	0.26958	0.37074	0.7682
749.1	0.2581	0.3628	0.2843	0.26958	0.37074	0.7682
750.1	0.2581	0.3628	0.2843	0.26958	0.37074	0.7682
751.1	0.2581	0.3629	0.2843	0.26958	0.37074	0.7682
752.1	0.2581	0.3628	0.2843	0.26958	0.37074	0.7682
753.1	0.2581	0.3628	0.2843	0.26958	0.37073	0.7682
754.1	0.2581	0.3629	0.2843	0.26958	0.37073	0.7682
755.1	0.2582	0.3629	0.2843	0.26958	0.37073	0.7682
756.1	0.2581	0.3628	0.2843	0.26958	0.37073	0.7682
757.1	0.2581	0.3628	0.2843	0.26958	0.37072	0.7682
758.1	0.2581	0.3629	0.2843	0.26958	0.37072	0.7682
759.1	0.2582	0.3629	0.2843	0.26957	0.37072	0.7682
760.1	0.2582	0.3629	0.2843	0.26957	0.37072	0.7682
761.1	0.2581	0.3629	0.2843	0.26957	0.37071	0.7682
762.1	0.2582	0.3629	0.2843	0.26957	0.37071	0.7682
763.1	0.2581	0.3629	0.2842	0.26958	0.37071	0.7682
764.1	0.2581	0.3629	0.2843	0.26957	0.37071	0.7682
765.1	0.2582	0.3629	0.2842	0.26957	0.37071	0.7682
766.1	0.2581	0.3629	0.2842	0.26956	0.37071	0.7682
767.1	0.2581	0.3629	0.2843	0.26956	0.3707	0.7682
768.1	0.2582	0.3629	0.2842	0.26955	0.3707	0.7682
769.1	0.2581	0.3629	0.2843	0.26955	0.3707	0.7682
770.1	0.2581	0.3629	0.2843	0.26955	0.3707	0.7682
771.1	0.2581	0.3629	0.2842	0.26955	0.3707	0.7682
772.1	0.2581	0.3629	0.2842	0.26955	0.37069	0.7682
773.1	0.2581	0.363	0.2842	0.26955	0.37069	0.7682
774.1	0.2581	0.3629	0.2842	0.26955	0.37069	0.7682
775.1	0.2582	0.3629	0.2842	0.26955	0.37069	0.7682
776.1	0.2581	0.363	0.2842	0.26955	0.37069	0.7682
777.1	0.2581	0.363	0.2842	0.26955	0.37068	0.7682
778.1	0.2581	0.3629	0.2842	0.26955	0.37068	0.7682
779.1	0.2581	0.3629	0.2842	0.26955	0.37068	0.7682
780.1	0.2581	0.363	0.2842	0.26955	0.37068	0.7682
781.1	0.2581	0.363	0.2842	0.26955	0.37068	0.7682
782.1	0.2581	0.3629	0.2842	0.26954	0.37068	0.7682
783.1	0.2582	0.363	0.2842	0.26954	0.37067	0.7682
784.1	0.2582	0.363	0.2842	0.26954	0.37067	0.7682
785.1	0.2581	0.363	0.2842	0.26954	0.37067	0.7682
786.1	0.2581	0.363	0.2842	0.26953	0.37067	0.7682
787.1	0.2581	0.363	0.2842	0.26954	0.37067	0.7682
788.1	0.2581	0.363	0.2842	0.26953	0.37067	0.7683
789.1	0.2582	0.363	0.2842	0.26953	0.37066	0.7683
790.1	0.2581	0.363	0.2842	0.26954	0.37066	0.7683
791.1	0.2581	0.363	0.2841	0.26954	0.37066	0.7683
792.1	0.2581	0.363	0.2842	0.26953	0.37066	0.7683
793.1	0.2581	0.363	0.2841	0.26953	0.37066	0.7683
794.1	0.2581	0.363	0.2842	0.26953	0.37066	0.7683
795.1	0.2582	0.363	0.2842	0.26953	0.37065	0.7683
796.1	0.2581	0.363	0.2842	0.26953	0.37065	0.7683
797.1	0.2581	0.363	0.2842	0.26953	0.37065	0.7683
798.1	0.2582	0.3631	0.2842	0.26953	0.37065	0.7683
799.1	0.2581	0.363	0.2842	0.26952	0.37065	0.7683
800.1	0.2581	0.363	0.2842	0.26952	0.37064	0.7683
801.1	0.2581	0.363	0.2842	0.26952	0.37064	0.7683
802.1	0.2581	0.3631	0.2842	0.26952	0.37064	0.7683
803.1	0.2581	0.3631	0.2842	0.26952	0.37064	0.7683
804.1	0.2582	0.363	0.2842	0.26951	0.37064	0.7683
805.1	0.2581	0.3631	0.2841	0.26951	0.37063	0.7683
806.1	0.2581	0.3631	0.2842	0.2695	0.37063	0.7684
807	0.2581	0.3631	0.2842	0.2695	0.37063	0.7684
808	0.2582	0.3631	0.2841	0.2695	0.37063	0.7684
809	0.2581	0.3631	0.2842	0.2695	0.37063	0.7684
810	0.2582	0.3631	0.2841	0.2695	0.37063	0.7684
811	0.2581	0.3631	0.2841	0.2695	0.37063	0.7684
812	0.2581	0.3631	0.2841	0.2695	0.37063	0.7684
813	0.2581	0.3631	0.2841	0.2695	0.37063	0.7684
814	0.2582	0.3631	0.2841	0.2695	0.37063	0.7684
815	0.2582	0.3631	0.2841	0.2695	0.37063	0.7684
816	0.2581	0.3631	0.2841	0.26949	0.37063	0.7684
817	0.2582	0.3632	0.2842	0.2695	0.37062	0.7684
818	0.2581	0.3631	0.2841	0.26949	0.37062	0.7684
819	0.2581	0.3631	0.2841	0.2695	0.37062	0.7684
820	0.2581	0.3632	0.2841	0.26949	0.37062	0.7685
821	0.2581	0.3632	0.2841	0.26949	0.37062	0.7685
822	0.2582	0.3631	0.2841	0.26948	0.37062	0.7685
823	0.2581	0.3632	0.2841	0.26948	0.37062	0.7685
824	0.2581	0.3632	0.2841	0.26948	0.37062	0.7685
825	0.2582	0.3632	0.2841	0.26948	0.37062	0.7685
826	0.2581	0.3632	0.2841	0.26948	0.37061	0.7685
827	0.2581	0.3632	0.2841	0.26947	0.37061	0.7685
828	0.2581	0.3632	0.2841	0.26947	0.37061	0.7685
829	0.2581	0.3632	0.2841	0.26947	0.37061	0.7685
830	0.2581	0.3632	0.2841	0.26947	0.37061	0.7685
831	0.2581	0.3632	0.2841	0.26947	0.37061	0.7685
832	0.2581	0.3632	0.2841	0.26947	0.37061	0.7686
833	0.2581	0.3632	0.2841	0.26947	0.37061	0.7686
834	0.2581	0.3632	0.2841	0.26946	0.3706	0.7686
835	0.2581	0.3632	0.2841	0.26946	0.3706	0.7686
836	0.2581	0.3632	0.2841	0.26946	0.3706	0.7686
837	0.2581	0.3632	0.2841	0.26946	0.37059	0.7686
838	0.2581	0.3632	0.2841	0.26945	0.37059	0.7686
839	0.2581	0.3633	0.2841	0.26945	0.37059	0.7686
840	0.2581	0.3633	0.2841	0.26944	0.37059	0.7686
841	0.2581	0.3632	0.2841	0.26945	0.37059	0.7686
842	0.2581	0.3632	0.2841	0.26944	0.37058	0.7686
843	0.2582	0.3633	0.2841	0.26945	0.37058	0.7686
844	0.2581	0.3633	0.2841	0.26945	0.37058	0.7686
845	0.2582	0.3632	0.2841	0.26944	0.37058	0.7686
846	0.2582	0.3633	0.2841	0.26944	0.37058	0.7686
847	0.2581	0.3633	0.2841	0.26944	0.37057	0.7686
848	0.2581	0.3633	0.284	0.26944	0.37057	0.7686
849	0.2581	0.3633	0.2841	0.26944	0.37057	0.7686
850	0.2581	0.3633	0.2841	0.26943	0.37057	0.7686
851	0.2581	0.3633	0.2841	0.26943	0.37057	0.7686
852	0.2581	0.3633	0.284	0.26942	0.37057	0.7686
853	0.2581	0.3633	0.2841	0.26941	0.37056	0.7686
854	0.2581	0.3633	0.284	0.26941	0.37056	0.7686
855	0.2582	0.3633	0.284	0.26941	0.37056	0.7686
856	0.2581	0.3633	0.284	0.2694	0.37056	0.7686
857	0.2581	0.3633	0.284	0.2694	0.37056	0.7686
858	0.2581	0.3633	0.284	0.26939	0.37055	0.7686
859	0.2581	0.3633	0.284	0.26939	0.37055	0.7686
860	0.2581	0.3633	0.284	0.26939	0.37055	0.7686
861	0.2581	0.3633	0.284	0.26939	0.37055	0.7686
862	0.258	0.3633	0.284	0.26938	0.37055	0.7686
863	0.2581	0.3633	0.284	0.26938	0.37054	0.7686
864	0.2581	0.3633	0.284	0.26937	0.37054	0.7686
865	0.2581	0.3633	0.284	0.26937	0.37054	0.7686
866	0.2581	0.3633	0.284	0.26937	0.37054	0.7686
867	0.2581	0.3634	0.284	0.26937	0.37053	0.7686
868	0.2581	0.3633	0.284	0.26937	0.37053	0.7686
869	0.2581	0.3633	0.284	0.26937	0.37052	0.7686
870	0.2581	0.3634	0.284	0.26937	0.37052	0.7686
871	0.2581	0.3634	0.284	0.26937	0.37052	0.7686
872	0.2581	0.3634	0.2839	0.26937	0.37051	0.7686
873	0.2581	0.3634	0.2839	0.26936	0.37051	0.7686
874	0.2581	0.3634	0.284	0.26937	0.37051	0.7686
875	0.2581	0.3634	0.284	0.26936	0.37051	0.7686
876	0.2581	0.3634	0.284	0.26936	0.3705	0.7686
877	0.2581	0.3634	0.284	0.26936	0.3705	0.7686
878	0.2581	0.3634	0.284	0.26936	0.3705	0.7686
879	0.2581	0.3634	0.2839	0.26936	0.37049	0.7686
880	0.2581	0.3634	0.2839	0.26935	0.37049	0.7686
881	0.2581	0.3634	0.2839	0.26936	0.37049	0.7686
882	0.2581	0.3634	0.2839	0.26935	0.37049	0.7686
883	0.2581	0.3635	0.2839	0.26935	0.37048	0.7687
884	0.2581	0.3634	0.2839	0.26934	0.37048	0.7687
885	0.2581	0.3634	0.2839	0.26933	0.37048	0.7687
886	0.2581	0.3634	0.2839	0.26933	0.37048	0.7687
887	0.2581	0.3635	0.2839	0.26933	0.37047	0.7687
888	0.258	0.3634	0.2839	0.26932	0.37047	0.7687
889	0.2581	0.3635	0.2839	0.26932	0.37047	0.7688
890	0.2581	0.3635	0.2839	0.26932	0.37047	0.7689
891	0.2581	0.3635	0.2839	0.26932	0.37047	0.769
892	0.2581	0.3635	0.2839	0.26932	0.37046	0.769
893	0.2581	0.3635	0.2839	0.26931	0.37046	0.769
894	0.2581	0.3635	0.2839	0.26931	0.37046	0.769
895	0.2581	0.3635	0.2839	0.26932	0.37046	0.769
896	0.2581	0.3635	0.2839	0.26932	0.37046	0.769
897	0.258	0.3635	0.2839	0.26932	0.37045	0.769
898	0.2581	0.3635	0.2839	0.26932	0.37045	0.769
899	0.2581	0.3635	0.2839	0.26931	0.37045	0.769
900	0.258	0.3635	0.2839	0.26932	0.37045	0.769
901	0.2581	0.3635	0.2839	0.26931	0.37045	0.769
902	0.2581	0.3635	0.2839	0.26932	0.37045	0.769
903	0.258	0.3635	0.2839	0.26932	0.37045	0.769
904	0.2581	0.3635	0.2839	0.26932	0.37044	0.7691
905	0.2581	0.3635	0.2838	0.26932	0.37044	0.7691
906	0.258	0.3635	0.2839	0.26932	0.37044	0.7691
907	0.2581	0.3635	0.2839	0.26932	0.37044	0.7691
908	0.2581	0.3635	0.2838	0.26932	0.37044	0.7691
909	0.2581	0.3635	0.2839	0.26932	0.37044	0.7691
910	0.2581	0.3636	0.2839	0.26932	0.37044	0.7691
911	0.2581	0.3635	0.2839	0.26931	0.37044	0.7691
912	0.2581	0.3635	0.2838	0.26931	0.37044	0.7691
913	0.2581	0.3635	0.2838	0.26932	0.37044	0.7691
914	0.2581	0.3636	0.2838	0.26931	0.37044	0.7691
915	0.2581	0.3636	0.2839	0.26932	0.37044	0.7691
916	0.2581	0.3635	0.2838	0.26932	0.37043	0.7692
917	0.2581	0.3635	0.2838	0.26932	0.37043	0.7692
918	0.2581	0.3636	0.2839	0.26932	0.37043	0.7692
919	0.2581	0.3636	0.2839	0.26932	0.37043	0.7692
920	0.2581	0.3635	0.2838	0.26932	0.37043	0.7692
921	0.2581	0.3636	0.2838	0.26932	0.37043	0.7693
922	0.2581	0.3636	0.2838	0.26932	0.37043	0.7693
923	0.2581	0.3636	0.2838	0.26932	0.37043	0.7693
924	0.2581	0.3636	0.2838	0.26932	0.37043	0.7693
925	0.2581	0.3636	0.2838	0.26932	0.37042	0.7693
926	0.2581	0.3636	0.2838	0.26932	0.37042	0.7693
927	0.2581	0.3636	0.2838	0.26932	0.37042	0.7693
928	0.2581	0.3636	0.2838	0.26933	0.37042	0.7693
929	0.258	0.3636	0.2839	0.26933	0.37042	0.7693
930	0.258	0.3636	0.2839	0.26933	0.37042	0.7693
931	0.258	0.3636	0.2838	0.26933	0.37042	0.7693
932	0.258	0.3636	0.2838	0.26933	0.37041	0.7693
933	0.258	0.3636	0.2839	0.26933	0.37041	0.7694
934	0.2581	0.3636	0.2838	0.26933	0.37041	0.7694
935	0.258	0.3636	0.2838	0.26933	0.37041	0.7694
936	0.258	0.3636	0.2838	0.26933	0.37041	0.7694
937	0.2581	0.3636	0.2838	0.26934	0.37041	0.7695
938	0.2581	0.3637	0.2838	0.26933	0.3704	0.7695
939	0.258	0.3637	0.2839	0.26933	0.3704	0.7695
940	0.2581	0.3636	0.2838	0.26934	0.3704	0.7696
941	0.258	0.3637	0.2838	0.26934	0.3704	0.7696
942	0.2581	0.3637	0.2838	0.26934	0.3704	0.7696
943	0.258	0.3637	0.2838	0.26934	0.3704	0.7696
944	0.258	0.3637	0.2838	0.26934	0.37039	0.7697
945	0.2581	0.3637	0.2838	0.26934	0.37039	0.7697
946	0.2581	0.3637	0.2838	0.26933	0.37039	0.7697
947	0.258	0.3637	0.2838	0.26933	0.37039	0.7697
948	0.258	0.3637	0.2838	0.26933	0.37039	0.7697
949	0.2581	0.3637	0.2838	0.26933	0.37039	0.7698
950	0.2581	0.3637	0.2838	0.26933	0.37039	0.7698
951	0.258	0.3637	0.2838	0.26933	0.37038	0.7698
952	0.2581	0.3637	0.2838	0.26932	0.37038	0.7698
953	0.258	0.3637	0.2838	0.26932	0.37038	0.7698
954	0.258	0.3637	0.2838	0.26933	0.37037	0.7698
955	0.2581	0.3637	0.2838	0.26933	0.37037	0.7698
956	0.2581	0.3637	0.2838	0.26932	0.37037	0.7698
957	0.258	0.3637	0.2838	0.26932	0.37037	0.7698
958	0.258	0.3638	0.2838	0.26932	0.37036	0.7698
959	0.258	0.3637	0.2838	0.26932	0.37036	0.7698
960	0.258	0.3637	0.2838	0.26932	0.37036	0.7698
961	0.2581	0.3637	0.2838	0.26932	0.37036	0.7698
962	0.258	0.3638	0.2838	0.26932	0.37035	0.7698
963	0.258	0.3638	0.2838	0.26932	0.37035	0.7699
964	0.2581	0.3637	0.2838	0.26932	0.37035	0.7699
965	0.2581	0.3637	0.2838	0.26931	0.37035	0.7699
966	0.258	0.3637	0.2838	0.26932	0.37034	0.7699
967	0.258	0.3638	0.2838	0.26932	0.37034	0.7699
968	0.2581	0.3638	0.2838	0.26931	0.37034	0.7699
969	0.258	0.3638	0.2837	0.26931	0.37034	0.7699
970	0.2581	0.3637	0.2838	0.26931	0.37034	0.7699
971	0.258	0.3638	0.2837	0.2693	0.37033	0.7699
972	0.258	0.3638	0.2837	0.26931	0.37033	0.7699
973	0.258	0.3638	0.2837	0.26931	0.37033	0.7699
974	0.2581	0.3638	0.2837	0.26931	0.37033	0.7699
975	0.258	0.3638	0.2838	0.26931	0.37032	0.7699
976	0.258	0.3638	0.2838	0.26931	0.37032	0.7699
977	0.2581	0.3638	0.2838	0.26931	0.37032	0.7699
978	0.2581	0.3638	0.2837	0.26931	0.37032	0.77
979	0.258	0.3638	0.2837	0.2693	0.37032	0.77
980	0.2581	0.3638	0.2837	0.2693	0.37032	0.7701
981	0.2581	0.3639	0.2837	0.2693	0.37031	0.7701
982	0.258	0.3638	0.2838	0.26929	0.37031	0.7701
983	0.2581	0.3638	0.2837	0.26929	0.37031	0.7701
984	0.258	0.3639	0.2837	0.26928	0.37031	0.7702
985	0.258	0.3639	0.2837	0.26929	0.37031	0.7702
986	0.2581	0.3639	0.2837	0.26929	0.37031	0.7703
987	0.258	0.3638	0.2837	0.26928	0.3703	0.7704
988	0.258	0.3639	0.2837	0.26928	0.3703	0.7704
989	0.258	0.3639	0.2837	0.26929	0.3703	0.7704
990	0.258	0.3639	0.2837	0.26929	0.3703	0.7704
991	0.258	0.3639	0.2837	0.26928	0.3703	0.7705
992	0.2581	0.3639	0.2837	0.26928	0.37029	0.7705
993	0.258	0.3639	0.2837	0.26928	0.37029	0.7705
994	0.258	0.3639	0.2837	0.26927	0.37029	0.7705
995	0.258	0.3639	0.2837	0.26927	0.37029	0.7705
996	0.2581	0.3639	0.2837	0.26926	0.37029	0.7705
997	0.258	0.3639	0.2837	0.26925	0.37028	0.7706
998	0.258	0.3639	0.2837	0.26925	0.37028	0.7706
999	0.258	0.3639	0.2837	0.26924	0.37028	0.7706
1000	0.258	0.3639	0.2838	0.26923	0.37028	0.7706
1001	0.2581	0.3639	0.2837	0.26922	0.37028	0.7706
1002	0.2581	0.3639	0.2837	0.26922	0.37028	0.7706
1003	0.258	0.364	0.2837	0.26921	0.37027	0.7707
1004	0.258	0.3639	0.2837	0.2692	0.37027	0.7707
1005	0.2581	0.3639	0.2837	0.2692	0.37027	0.7707
1006	0.258	0.3639	0.2837	0.2692	0.37027	0.7707
1007	0.258	0.364	0.2837	0.2692	0.37027	0.7707
1008	0.258	0.364	0.2837	0.26919	0.37027	0.7707
1009	0.258	0.364	0.2837	0.26919	0.37027	0.7707
1010	0.258	0.3639	0.2837	0.26918	0.37027	0.7707
1011	0.258	0.364	0.2836	0.26917	0.37027	0.7707
1012	0.258	0.364	0.2837	0.26917	0.37026	0.7707
1013	0.258	0.364	0.2837	0.26917	0.37026	0.7707
1014	0.2581	0.364	0.2837	0.26916	0.37026	0.7707
1015	0.258	0.364	0.2837	0.26916	0.37026	0.7707
1016	0.258	0.364	0.2837	0.26915	0.37026	0.7707
1017	0.258	0.364	0.2837	0.26915	0.37026	0.7707
1018	0.258	0.364	0.2836	0.26916	0.37025	0.7707
1019	0.258	0.364	0.2837	0.26916	0.37025	0.7707
1020	0.2581	0.364	0.2836	0.26916	0.37025	0.7708
1021	0.258	0.364	0.2837	0.26915	0.37025	0.7708
1022	0.258	0.364	0.2837	0.26915	0.37025	0.7708
1023	0.2581	0.364	0.2837	0.26915	0.37024	0.7708
1024	0.258	0.364	0.2837	0.26915	0.37024	0.7708
1025	0.258	0.364	0.2837	0.26915	0.37024	0.7708
1026	0.258	0.364	0.2837	0.26915	0.37024	0.7708
1027	0.258	0.364	0.2837	0.26914	0.37023	0.7708
1028	0.258	0.364	0.2836	0.26915	0.37023	0.7708
1029	0.258	0.364	0.2837	0.26914	0.37023	0.7708
1030	0.258	0.364	0.2837	0.26914	0.37023	0.7708
1031	0.258	0.364	0.2837	0.26914	0.37022	0.7708
1032	0.258	0.364	0.2837	0.26913	0.37022	0.7708
1033	0.258	0.3641	0.2837	0.26913	0.37022	0.7708
1034	0.258	0.3641	0.2837	0.26913	0.37022	0.7708
1035	0.258	0.364	0.2836	0.26913	0.37021	0.7708
1036	0.258	0.364	0.2836	0.26913	0.37021	0.7708
1037	0.258	0.3641	0.2837	0.26913	0.37021	0.7708
1038	0.258	0.3641	0.2837	0.26913	0.37021	0.7708
1039	0.258	0.3641	0.2837	0.26913	0.3702	0.7708
1040	0.258	0.364	0.2836	0.26912	0.3702	0.7708
1041	0.258	0.3641	0.2836	0.26912	0.3702	0.7708
1042	0.258	0.3641	0.2836	0.26912	0.3702	0.7708
1043	0.258	0.3641	0.2836	0.26912	0.3702	0.7708
1044	0.258	0.3641	0.2836	0.26912	0.37019	0.7708
1045	0.258	0.3641	0.2836	0.26911	0.37019	0.7708
1046	0.258	0.3641	0.2836	0.26911	0.37019	0.7708
1047	0.258	0.3641	0.2836	0.26911	0.37019	0.7708
1048	0.258	0.3641	0.2836	0.26911	0.37018	0.7708
1049	0.258	0.3641	0.2836	0.26911	0.37018	0.7708
1050	0.2581	0.3641	0.2836	0.26911	0.37018	0.7708
1051	0.258	0.3642	0.2836	0.26911	0.37017	0.7708
1052	0.258	0.3641	0.2836	0.26911	0.37017	0.7708
1053	0.258	0.3641	0.2836	0.26911	0.37017	0.7708
1054	0.258	0.3641	0.2836	0.26911	0.37016	0.7708
1055	0.258	0.3642	0.2836	0.26911	0.37016	0.7708
1056	0.258	0.3642	0.2836	0.26911	0.37016	0.7708
1057	0.258	0.3641	0.2836	0.26911	0.37016	0.7708
1058	0.258	0.3641	0.2836	0.26911	0.37015	0.7708
1059	0.258	0.3642	0.2836	0.26911	0.37015	0.7708
1060	0.258	0.3642	0.2836	0.26911	0.37015	0.7708
1061	0.258	0.3642	0.2836	0.26911	0.37015	0.7708
1062	0.258	0.3641	0.2836	0.26911	0.37014	0.7708
1063	0.258	0.3642	0.2836	0.26911	0.37014	0.7708
1064	0.258	0.3642	0.2836	0.26911	0.37014	0.7708
1065	0.258	0.3642	0.2836	0.26911	0.37013	0.7708
1066	0.258	0.3642	0.2836	0.26911	0.37013	0.7708
1067	0.258	0.3642	0.2836	0.2691	0.37013	0.7708
1068	0.258	0.3642	0.2836	0.2691	0.37012	0.7708
1069	0.258	0.3642	0.2836	0.2691	0.37012	0.7708
1070	0.258	0.3642	0.2836	0.2691	0.37012	0.7708
1071	0.258	0.3642	0.2836	0.2691	0.37011	0.7708
1072	0.258	0.3642	0.2836	0.2691	0.37011	0.7708
1073	0.258	0.3642	0.2836	0.2691	0.37011	0.7708
1074	0.258	0.3642	0.2836	0.2691	0.3701	0.7708
1075	0.258	0.3642	0.2836	0.2691	0.3701	0.7708
1076	0.258	0.3642	0.2836	0.2691	0.3701	0.7708
1077	0.258	0.3642	0.2836	0.26909	0.37009	0.7708
1078	0.258	0.3643	0.2836	0.26909	0.37009	0.7708
1079	0.258	0.3642	0.2836	0.26909	0.37009	0.7708
1080	0.258	0.3642	0.2835	0.26908	0.37008	0.7708
1081	0.2579	0.3642	0.2836	0.26908	0.37008	0.7708
1082	0.258	0.3643	0.2836	0.26907	0.37008	0.7708
1083	0.258	0.3643	0.2836	0.26907	0.37008	0.7708
1084	0.258	0.3642	0.2835	0.26907	0.37007	0.7708
1085	0.258	0.3643	0.2835	0.26906	0.37007	0.7708
1086	0.258	0.3643	0.2835	0.26906	0.37007	0.7708
1087	0.258	0.3643	0.2835	0.26905	0.37006	0.7708
1088	0.258	0.3643	0.2835	0.26905	0.37006	0.7708
1089	0.258	0.3643	0.2836	0.26905	0.37006	0.7708
1090	0.258	0.3643	0.2835	0.26904	0.37006	0.7708
1091	0.258	0.3643	0.2835	0.26903	0.37005	0.7708
1092	0.258	0.3643	0.2835	0.26903	0.37005	0.7708
1093	0.2579	0.3643	0.2835	0.26903	0.37005	0.7708
1094	0.258	0.3643	0.2835	0.26903	0.37005	0.7708
1095	0.258	0.3643	0.2835	0.26903	0.37004	0.7708
1096	0.2579	0.3643	0.2835	0.26903	0.37004	0.7708
1097	0.2579	0.3643	0.2835	0.26902	0.37004	0.7708
1098	0.2579	0.3643	0.2835	0.26902	0.37004	0.7708
1099	0.2579	0.3643	0.2835	0.26902	0.37004	0.7708
1100	0.258	0.3644	0.2835	0.26902	0.37003	0.7708
1101	0.258	0.3643	0.2835	0.26902	0.37003	0.7708
1102	0.258	0.3643	0.2835	0.26902	0.37003	0.7708
1103	0.258	0.3643	0.2835	0.26901	0.37003	0.7708
1104	0.2579	0.3644	0.2835	0.26901	0.37003	0.7708
1105	0.258	0.3644	0.2835	0.26901	0.37002	0.7708
1106	0.258	0.3643	0.2835	0.26901	0.37002	0.7708
1107	0.258	0.3643	0.2835	0.26901	0.37002	0.7708
1108	0.2579	0.3644	0.2835	0.26901	0.37001	0.7708
1109	0.258	0.3644	0.2835	0.26901	0.37001	0.7708
1110	0.2579	0.3643	0.2835	0.26901	0.37001	0.7708
1111	0.2579	0.3643	0.2834	0.26902	0.37001	0.7708
1112	0.2579	0.3644	0.2834	0.26902	0.37001	0.7708
1113	0.2579	0.3644	0.2835	0.26902	0.37001	0.7708
1114	0.2579	0.3644	0.2835	0.26902	0.37	0.7708
1115	0.258	0.3644	0.2835	0.26902	0.37	0.7708
1116	0.258	0.3644	0.2835	0.26902	0.37	0.7708
1117	0.2579	0.3644	0.2835	0.26903	0.37	0.7708
1118	0.258	0.3644	0.2835	0.26903	0.36999	0.7708
1119	0.2579	0.3644	0.2835	0.26903	0.36999	0.7708
1120	0.2579	0.3644	0.2834	0.26903	0.36999	0.7708
1121	0.258	0.3644	0.2834	0.26904	0.36999	0.7708
1122	0.2579	0.3644	0.2835	0.26904	0.36999	0.7708
1123	0.2579	0.3644	0.2835	0.26904	0.36999	0.7708
1124	0.258	0.3644	0.2834	0.26904	0.36998	0.7708
1125	0.258	0.3644	0.2834	0.26903	0.36998	0.7708
1126	0.2579	0.3644	0.2835	0.26903	0.36998	0.7708
1127	0.258	0.3644	0.2834	0.26903	0.36998	0.7708
1128	0.2579	0.3644	0.2835	0.26903	0.36998	0.7708
1129	0.2579	0.3645	0.2834	0.26903	0.36998	0.7708
1130	0.258	0.3645	0.2835	0.26903	0.36997	0.7708
1131	0.2579	0.3644	0.2834	0.26903	0.36997	0.7708
1132	0.2579	0.3644	0.2834	0.26903	0.36997	0.7708
1133	0.258	0.3645	0.2834	0.26903	0.36997	0.7708
1134	0.2579	0.3645	0.2834	0.26902	0.36997	0.7708
1135	0.2579	0.3644	0.2834	0.26902	0.36997	0.7708
1136	0.258	0.3644	0.2834	0.26903	0.36997	0.7708
1137	0.258	0.3645	0.2835	0.26902	0.36997	0.7708
1138	0.258	0.3645	0.2834	0.26902	0.36996	0.7708
1139	0.258	0.3645	0.2835	0.26902	0.36996	0.7708
1140	0.2579	0.3645	0.2835	0.26903	0.36996	0.7708
1141	0.2579	0.3645	0.2834	0.26903	0.36996	0.7708
1142	0.258	0.3645	0.2834	0.26903	0.36996	0.7708
1143	0.258	0.3645	0.2834	0.26903	0.36996	0.7707
1144	0.258	0.3645	0.2834	0.26903	0.36995	0.7707
1145	0.258	0.3645	0.2834	0.26903	0.36995	0.7707
1146	0.258	0.3645	0.2835	0.26903	0.36995	0.7707
1147	0.2579	0.3645	0.2835	0.26903	0.36995	0.7707
1148	0.2579	0.3645	0.2835	0.26903	0.36994	0.7707
1149	0.2579	0.3645	0.2834	0.26903	0.36994	0.7707
1150	0.2579	0.3645	0.2834	0.26902	0.36994	0.7707
1151	0.2579	0.3645	0.2834	0.26902	0.36994	0.7707
1152	0.2579	0.3645	0.2834	0.26902	0.36994	0.7707
1153	0.2579	0.3646	0.2834	0.26902	0.36994	0.7707
1154	0.2579	0.3646	0.2834	0.26901	0.36993	0.7707
1155	0.2579	0.3645	0.2835	0.26902	0.36993	0.7707
1156	0.258	0.3646	0.2835	0.26902	0.36993	0.7707
1157	0.2579	0.3646	0.2835	0.26902	0.36993	0.7707
1158	0.2579	0.3646	0.2834	0.26901	0.36993	0.7707
1159	0.2579	0.3646	0.2834	0.26901	0.36993	0.7707
1160	0.2579	0.3646	0.2834	0.26901	0.36993	0.7707
1161	0.2579	0.3646	0.2834	0.26901	0.36993	0.7707
1162	0.2579	0.3646	0.2834	0.26901	0.36992	0.7707
1163	0.2579	0.3646	0.2834	0.269	0.36992	0.7707
1164	0.2579	0.3646	0.2834	0.26899	0.36992	0.7707
1165	0.2579	0.3646	0.2834	0.26899	0.36992	0.7707
1166	0.258	0.3646	0.2834	0.26899	0.36992	0.7707
1167	0.2579	0.3646	0.2834	0.26899	0.36991	0.7707
1168	0.258	0.3646	0.2834	0.26898	0.36991	0.7707
1169	0.2579	0.3646	0.2834	0.26898	0.36991	0.7707
1170	0.2579	0.3646	0.2834	0.26898	0.36991	0.7707
1171	0.258	0.3646	0.2834	0.26897	0.36991	0.7707
1172	0.2579	0.3646	0.2834	0.26897	0.36991	0.7707
1173	0.2579	0.3646	0.2834	0.26897	0.3699	0.7707
1174	0.258	0.3646	0.2834	0.26897	0.3699	0.7707
1175	0.2579	0.3646	0.2834	0.26896	0.3699	0.7707
1176	0.2579	0.3647	0.2834	0.26895	0.3699	0.7707
1177	0.2579	0.3647	0.2834	0.26894	0.3699	0.7707
1178	0.2579	0.3646	0.2834	0.26894	0.36989	0.7707
1179	0.2579	0.3646	0.2834	0.26893	0.36989	0.7707
1180	0.2579	0.3647	0.2834	0.26893	0.36989	0.7707
1181	0.258	0.3647	0.2834	0.26892	0.36989	0.7707
1182	0.2579	0.3647	0.2834	0.26891	0.36989	0.7706
1183	0.2579	0.3647	0.2834	0.26891	0.36988	0.7706
1184	0.2579	0.3647	0.2834	0.26891	0.36988	0.7706
1185	0.2579	0.3647	0.2834	0.2689	0.36988	0.7706
1186	0.2579	0.3647	0.2834	0.26889	0.36988	0.7706
1187	0.2579	0.3647	0.2834	0.26889	0.36988	0.7706
1188	0.258	0.3647	0.2834	0.26889	0.36988	0.7706
1189	0.258	0.3647	0.2834	0.26889	0.36987	0.7706
1190	0.2579	0.3647	0.2834	0.26888	0.36987	0.7706
1191	0.2579	0.3647	0.2834	0.26888	0.36987	0.7706
1192	0.2579	0.3647	0.2834	0.26888	0.36987	0.7706
1193	0.2579	0.3648	0.2834	0.26887	0.36987	0.7706
1194	0.2579	0.3647	0.2834	0.26887	0.36987	0.7706
1195	0.2579	0.3647	0.2834	0.26887	0.36986	0.7706
1196	0.2579	0.3647	0.2834	0.26886	0.36986	0.7706
1197	0.2579	0.3648	0.2834	0.26886	0.36986	0.7706
1198	0.2579	0.3648	0.2834	0.26886	0.36986	0.7706
1199	0.2579	0.3647	0.2834	0.26885	0.36986	0.7706
1200	0.258	0.3647	0.2834	0.26885	0.36986	0.7706
1201	0.2579	0.3648	0.2834	0.26885	0.36985	0.7706
1202	0.2579	0.3648	0.2834	0.26885	0.36985	0.7706
1203	0.2579	0.3647	0.2834	0.26885	0.36985	0.7706
1204	0.2579	0.3648	0.2834	0.26885	0.36985	0.7706
1205	0.2579	0.3648	0.2834	0.26885	0.36984	0.7706
1206	0.2579	0.3648	0.2833	0.26885	0.36984	0.7706
1207	0.258	0.3648	0.2833	0.26884	0.36984	0.7706
1208	0.2579	0.3648	0.2833	0.26884	0.36984	0.7706
1209	0.2579	0.3648	0.2833	0.26884	0.36984	0.7706
1210	0.258	0.3648	0.2834	0.26883	0.36983	0.7706
1211	0.2579	0.3648	0.2834	0.26883	0.36983	0.7706
1212	0.2579	0.3648	0.2834	0.26882	0.36983	0.7706
1213	0.258	0.3648	0.2833	0.26882	0.36983	0.7706
1214	0.2579	0.3648	0.2833	0.26882	0.36982	0.7706
1215	0.2579	0.3648	0.2833	0.26882	0.36982	0.7706
1216	0.2579	0.3648	0.2833	0.26882	0.36982	0.7706
1217	0.2579	0.3649	0.2834	0.26882	0.36981	0.7706
1218	0.2579	0.3649	0.2833	0.26882	0.36981	0.7706
1219	0.258	0.3649	0.2833	0.26882	0.36981	0.7706
1220	0.2579	0.3648	0.2833	0.26881	0.36981	0.7706
1221	0.2579	0.3649	0.2833	0.2688	0.36981	0.7706
1222	0.2579	0.3649	0.2833	0.2688	0.3698	0.7706
1223	0.2579	0.3649	0.2833	0.26879	0.3698	0.7706
1224	0.2579	0.3649	0.2833	0.26879	0.3698	0.7706
1225	0.2579	0.3649	0.2833	0.26879	0.3698	0.7706
1226	0.2579	0.3649	0.2833	0.26879	0.36979	0.7706
1227	0.2579	0.3649	0.2833	0.26879	0.36979	0.7706
1228	0.2579	0.3649	0.2833	0.26878	0.36979	0.7706
1229	0.2579	0.3649	0.2833	0.26878	0.36978	0.7706
1230	0.2579	0.3649	0.2833	0.26878	0.36978	0.7706
1231	0.2579	0.3649	0.2833	0.26878	0.36978	0.7706
1232	0.2579	0.3649	0.2833	0.26877	0.36977	0.7706
1233	0.258	0.3649	0.2833	0.26877	0.36977	0.7706
1234	0.2579	0.365	0.2833	0.26877	0.36977	0.7705
1235	0.2579	0.3649	0.2833	0.26877	0.36977	0.7705
1236	0.2579	0.3649	0.2833	0.26877	0.36976	0.7705
1237	0.258	0.365	0.2833	0.26877	0.36976	0.7705
1238	0.2579	0.365	0.2833	0.26877	0.36975	0.7705
1239	0.2579	0.3649	0.2833	0.26877	0.36975	0.7705
1240	0.2579	0.3649	0.2833	0.26876	0.36975	0.7705
1241	0.2579	0.365	0.2833	0.26876	0.36974	0.7705
1242	0.258	0.365	0.2833	0.26876	0.36974	0.7705
1243	0.2579	0.365	0.2833	0.26876	0.36974	0.7705
1244	0.2579	0.365	0.2833	0.26876	0.36973	0.7705
1245	0.258	0.365	0.2833	0.26875	0.36973	0.7705
1246	0.2579	0.365	0.2833	0.26875	0.36973	0.7705
1247	0.2579	0.365	0.2833	0.26875	0.36972	0.7705
1248	0.258	0.365	0.2833	0.26875	0.36972	0.7705
1249	0.2579	0.365	0.2833	0.26875	0.36972	0.7704
1250	0.2579	0.3651	0.2833	0.26875	0.36971	0.7704
1251	0.2579	0.365	0.2833	0.26875	0.36971	0.7704
1252	0.258	0.365	0.2833	0.26875	0.36971	0.7704
1253	0.2579	0.365	0.2833	0.26875	0.3697	0.7704
1254	0.258	0.3651	0.2832	0.26875	0.3697	0.7704
1255	0.2579	0.3651	0.2832	0.26875	0.3697	0.7704
1256	0.2579	0.365	0.2832	0.26875	0.36969	0.7704
1257	0.258	0.365	0.2832	0.26874	0.36969	0.7704
1258	0.2579	0.3651	0.2832	0.26874	0.36968	0.7704
1259	0.2579	0.3651	0.2832	0.26874	0.36968	0.7704
1260	0.258	0.3651	0.2833	0.26873	0.36968	0.7704
1261	0.258	0.3651	0.2833	0.26873	0.36967	0.7704
1262	0.2579	0.3651	0.2832	0.26872	0.36967	0.7704
1263	0.258	0.3651	0.2833	0.26872	0.36967	0.7704
1264	0.2579	0.3651	0.2832	0.26872	0.36967	0.7704
1265	0.2579	0.3651	0.2833	0.26872	0.36966	0.7704
1266	0.2579	0.3651	0.2832	0.26871	0.36966	0.7704
1267	0.2579	0.3651	0.2833	0.26871	0.36966	0.7704
1268	0.2579	0.3651	0.2832	0.26871	0.36965	0.7703
1269	0.2579	0.3651	0.2832	0.26871	0.36965	0.7703
1270	0.2579	0.3651	0.2832	0.26871	0.36965	0.7703
1271	0.2579	0.3651	0.2832	0.2687	0.36965	0.7703
1272	0.2579	0.3651	0.2832	0.2687	0.36964	0.7703
1273	0.2579	0.3651	0.2832	0.26869	0.36964	0.7703
1274	0.2579	0.3652	0.2832	0.26869	0.36964	0.7703
1275	0.2579	0.3652	0.2832	0.26868	0.36963	0.7703
1276	0.2579	0.3651	0.2832	0.26868	0.36963	0.7703
1277	0.2579	0.3651	0.2832	0.26868	0.36963	0.7703
1278	0.258	0.3652	0.2832	0.26868	0.36962	0.7703
1279	0.258	0.3652	0.2832	0.26867	0.36962	0.7703
1280	0.2579	0.3651	0.2832	0.26867	0.36962	0.7703
1281	0.258	0.3652	0.2832	0.26867	0.36962	0.7703
1282	0.2579	0.3652	0.2833	0.26867	0.36962	0.7703
1283	0.258	0.3652	0.2832	0.26867	0.36961	0.7703
1284	0.258	0.3652	0.2832	0.26867	0.36961	0.7703
1285	0.2579	0.3652	0.2832	0.26867	0.36961	0.7703
1286	0.258	0.3652	0.2832	0.26867	0.36961	0.7703
1287	0.258	0.3652	0.2832	0.26868	0.36961	0.7702
1288	0.258	0.3652	0.2832	0.26868	0.3696	0.7702
1289	0.258	0.3652	0.2832	0.26867	0.3696	0.7702
1290	0.258	0.3653	0.2832	0.26867	0.3696	0.7702
1291	0.2579	0.3652	0.2832	0.26868	0.3696	0.7702
1292	0.258	0.3652	0.2832	0.26868	0.3696	0.7702
1293	0.258	0.3652	0.2832	0.26867	0.36959	0.7702
1294	0.2579	0.3653	0.2832	0.26868	0.36959	0.7702
1295	0.258	0.3652	0.2832	0.26868	0.36959	0.7702
1296	0.258	0.3652	0.2833	0.26868	0.36958	0.7702
1297	0.2579	0.3653	0.2832	0.26868	0.36958	0.7702
1298	0.2579	0.3653	0.2832	0.26868	0.36958	0.7702
1299	0.2579	0.3652	0.2832	0.26868	0.36957	0.7702
1300	0.258	0.3652	0.2832	0.26868	0.36957	0.7702
1301	0.2579	0.3653	0.2832	0.26868	0.36957	0.7702
1302	0.2579	0.3653	0.2832	0.26868	0.36957	0.7702
1303	0.2579	0.3653	0.2832	0.26867	0.36956	0.7702
1304	0.2579	0.3653	0.2832	0.26866	0.36956	0.7702
1305	0.2579	0.3653	0.2832	0.26865	0.36956	0.7702
1306	0.2579	0.3653	0.2832	0.26866	0.36955	0.7702
1307	0.2579	0.3653	0.2832	0.26865	0.36955	0.7702
1308	0.2579	0.3653	0.2832	0.26864	0.36955	0.7702
1309	0.2579	0.3653	0.2832	0.26864	0.36954	0.7702
1310	0.2579	0.3653	0.2832	0.26864	0.36954	0.7702
1311	0.2579	0.3653	0.2832	0.26863	0.36954	0.7702
1312	0.2579	0.3653	0.2832	0.26863	0.36953	0.7702
1313	0.2579	0.3653	0.2832	0.26863	0.36953	0.7702
1314	0.2579	0.3653	0.2832	0.26863	0.36953	0.7702
1315	0.2579	0.3653	0.2832	0.26863	0.36952	0.7702
1316	0.2579	0.3654	0.2832	0.26862	0.36952	0.7702
1317	0.2579	0.3653	0.2831	0.26862	0.36952	0.7702
1318	0.2579	0.3653	0.2831	0.26862	0.36951	0.7702
1319	0.258	0.3654	0.2832	0.26862	0.36951	0.7702
1320	0.258	0.3654	0.2831	0.26861	0.36951	0.7702
1321	0.2579	0.3653	0.2832	0.26861	0.3695	0.7702
1322	0.258	0.3654	0.2832	0.26861	0.3695	0.7702
1323	0.258	0.3654	0.2832	0.2686	0.3695	0.7702
1324	0.2579	0.3654	0.2832	0.2686	0.36949	0.7702
1325	0.2579	0.3654	0.2831	0.2686	0.36949	0.7702
1326	0.2579	0.3654	0.2832	0.2686	0.36948	0.7701
1327	0.258	0.3654	0.2832	0.26859	0.36948	0.7701
1328	0.2579	0.3654	0.2832	0.26859	0.36948	0.7701
1329	0.258	0.3654	0.2832	0.26859	0.36948	0.7701
1330	0.2579	0.3654	0.2832	0.26859	0.36947	0.7701
1331	0.258	0.3654	0.2832	0.26859	0.36947	0.7701
1332	0.258	0.3654	0.2832	0.2686	0.36947	0.7701
1333	0.258	0.3654	0.2832	0.26859	0.36946	0.7701
1334	0.258	0.3654	0.2832	0.26859	0.36946	0.7701
1335	0.258	0.3654	0.2832	0.26859	0.36946	0.7701
1336	0.258	0.3654	0.2832	0.26859	0.36945	0.7701
1337	0.258	0.3654	0.2832	0.26859	0.36945	0.7701
1338	0.258	0.3654	0.2832	0.26859	0.36945	0.7701
1339	0.258	0.3654	0.2832	0.26858	0.36944	0.7701
1340	0.258	0.3654	0.2832	0.26858	0.36944	0.7701
1341	0.258	0.3655	0.2832	0.26858	0.36944	0.7701
1342	0.2579	0.3654	0.2831	0.26858	0.36943	0.7701
1343	0.2579	0.3654	0.2832	0.26859	0.36943	0.7701
1344	0.258	0.3654	0.2831	0.26859	0.36943	0.77
1345	0.2579	0.3655	0.2832	0.26858	0.36942	0.77
1346	0.2579	0.3655	0.2831	0.26858	0.36942	0.77
1347	0.258	0.3654	0.2831	0.26858	0.36941	0.77
1348	0.258	0.3654	0.2832	0.26858	0.36941	0.77
1349	0.258	0.3655	0.2832	0.26858	0.36941	0.77
1350	0.258	0.3655	0.2832	0.26858	0.3694	0.77
1351	0.2579	0.3654	0.2832	0.26858	0.3694	0.77
1352	0.258	0.3655	0.2831	0.26857	0.3694	0.77
1353	0.258	0.3655	0.2832	0.26857	0.3694	0.77
1354	0.2579	0.3655	0.2831	0.26857	0.3694	0.77
1355	0.2579	0.3655	0.2831	0.26857	0.36939	0.77
1356	0.258	0.3655	0.2831	0.26857	0.36939	0.77
1357	0.2579	0.3655	0.2831	0.26857	0.36939	0.77
1358	0.258	0.3655	0.2832	0.26857	0.36939	0.7699
1359	0.258	0.3655	0.2832	0.26857	0.36939	0.7699
1360	0.2579	0.3655	0.2831	0.26858	0.36938	0.7699
1361	0.258	0.3655	0.2832	0.26858	0.36938	0.7699
1362	0.258	0.3655	0.2831	0.26857	0.36938	0.7699
1363	0.258	0.3655	0.2831	0.26858	0.36938	0.7699
1364	0.2579	0.3655	0.2831	0.26857	0.36938	0.7699
1365	0.258	0.3656	0.2831	0.26858	0.36938	0.7699
1366	0.258	0.3655	0.2831	0.26857	0.36937	0.7699
1367	0.258	0.3655	0.2832	0.26857	0.36937	0.7699
1368	0.258	0.3656	0.2832	0.26857	0.36937	0.7699
1369	0.258	0.3656	0.2831	0.26857	0.36937	0.7699
1370	0.258	0.3656	0.2832	0.26857	0.36937	0.7698
1371	0.2579	0.3655	0.2831	0.26857	0.36937	0.7698
1372	0.258	0.3656	0.2831	0.26857	0.36936	0.7698
1373	0.258	0.3656	0.2831	0.26856	0.36936	0.7698
1374	0.258	0.3656	0.2831	0.26856	0.36936	0.7698
1375	0.2579	0.3655	0.2831	0.26856	0.36936	0.7698
1376	0.2579	0.3656	0.2831	0.26856	0.36936	0.7698
1377	0.2579	0.3656	0.2831	0.26857	0.36936	0.7698
1378	0.258	0.3656	0.2831	0.26857	0.36935	0.7698
1379	0.258	0.3656	0.2832	0.26857	0.36935	0.7698
1380	0.258	0.3656	0.2831	0.26857	0.36935	0.7698
1381	0.2579	0.3656	0.2831	0.26857	0.36935	0.7698
1382	0.2579	0.3656	0.2831	0.26857	0.36935	0.7698
1383	0.2579	0.3656	0.2831	0.26857	0.36934	0.7698
1384	0.2579	0.3656	0.2831	0.26856	0.36934	0.7698
1385	0.2579	0.3656	0.2831	0.26856	0.36934	0.7698
1386	0.2579	0.3656	0.2831	0.26856	0.36933	0.7698
1387	0.2579	0.3656	0.2831	0.26855	0.36933	0.7697
1388	0.2579	0.3656	0.2831	0.26855	0.36933	0.7697
1389	0.258	0.3656	0.2831	0.26854	0.36932	0.7697
1390	0.2579	0.3657	0.2831	0.26854	0.36932	0.7697
1391	0.2579	0.3656	0.2831	0.26853	0.36932	0.7697
1392	0.2579	0.3656	0.2831	0.26852	0.36931	0.7697
1393	0.2579	0.3656	0.2831	0.26852	0.36931	0.7697
1394	0.2579	0.3657	0.2831	0.26851	0.36931	0.7697
1395	0.2579	0.3656	0.2831	0.26851	0.36931	0.7697
1396	0.2579	0.3656	0.2831	0.2685	0.3693	0.7697
1397	0.2579	0.3656	0.2831	0.26849	0.3693	0.7697
1398	0.258	0.3657	0.2831	0.26849	0.3693	0.7697
1399	0.258	0.3657	0.2831	0.26849	0.36929	0.7697
1400	0.2579	0.3656	0.2831	0.26848	0.36929	0.7697
1401	0.2579	0.3657	0.2831	0.26847	0.36929	0.7697
1402	0.2579	0.3657	0.2831	0.26846	0.36928	0.7697
1403	0.2579	0.3657	0.2831	0.26845	0.36928	0.7697
1404	0.2579	0.3657	0.2831	0.26845	0.36928	0.7696
1405	0.258	0.3657	0.2831	0.26845	0.36927	0.7696
1406	0.2579	0.3657	0.2831	0.26844	0.36927	0.7696
1407	0.258	0.3657	0.2831	0.26843	0.36927	0.7696
1408	0.2579	0.3657	0.2831	0.26843	0.36927	0.7696
1409	0.2579	0.3657	0.2831	0.26843	0.36926	0.7696
1410	0.2579	0.3657	0.2831	0.26842	0.36926	0.7696
1411	0.2579	0.3657	0.2831	0.26841	0.36926	0.7696
1412	0.2579	0.3657	0.2831	0.26841	0.36925	0.7696
1413	0.2579	0.3657	0.2831	0.26841	0.36925	0.7696
1414	0.2579	0.3657	0.2831	0.2684	0.36925	0.7696
1415	0.2579	0.3657	0.2831	0.2684	0.36925	0.7695
1416	0.2579	0.3657	0.2831	0.2684	0.36925	0.7695
1417	0.258	0.3657	0.283	0.2684	0.36924	0.7695
1418	0.2579	0.3658	0.2831	0.2684	0.36924	0.7695
1419	0.2579	0.3658	0.2831	0.2684	0.36924	0.7695
1420	0.2579	0.3657	0.283	0.2684	0.36924	0.7695
1421	0.2579	0.3657	0.283	0.2684	0.36923	0.7695
1422	0.2579	0.3658	0.2831	0.2684	0.36923	0.7695
1423	0.2579	0.3658	0.2831	0.2684	0.36923	0.7695
1424	0.2579	0.3658	0.2831	0.2684	0.36923	0.7695
1425	0.2579	0.3658	0.2831	0.2684	0.36923	0.7695
1426	0.2579	0.3658	0.283	0.2684	0.36923	0.7695
1427	0.2578	0.3658	0.283	0.2684	0.36923	0.7695
1428	0.2579	0.3658	0.283	0.2684	0.36923	0.7695
1429	0.2579	0.3658	0.283	0.2684	0.36923	0.7695
1430	0.2579	0.3658	0.283	0.2684	0.36923	0.7695
1431	0.2579	0.3658	0.283	0.26839	0.36923	0.7695
1432	0.2579	0.3658	0.283	0.26839	0.36922	0.7695
1433	0.2578	0.3658	0.283	0.26839	0.36922	0.7694
1434	0.2578	0.3658	0.283	0.26839	0.36922	0.7694
1435	0.2579	0.3658	0.283	0.26839	0.36922	0.7694
1436	0.2579	0.3658	0.283	0.26839	0.36921	0.7694
1437	0.2579	0.3658	0.283	0.26839	0.36921	0.7694
1438	0.2579	0.3658	0.283	0.26838	0.36921	0.7694
1439	0.2579	0.3659	0.283	0.26838	0.36921	0.7694
1440	0.2579	0.3659	0.283	0.26838	0.36921	0.7694
1441	0.2579	0.3658	0.283	0.26838	0.3692	0.7694
1442	0.2579	0.3658	0.283	0.26838	0.3692	0.7694
1443	0.2579	0.3659	0.283	0.26838	0.3692	0.7694
1444	0.2579	0.3659	0.283	0.26837	0.3692	0.7693
1445	0.2579	0.3659	0.283	0.26837	0.3692	0.7693
1446	0.2579	0.3659	0.283	0.26837	0.3692	0.7693
1447	0.2579	0.3659	0.283	0.26837	0.36919	0.7693
1448	0.2579	0.3659	0.283	0.26837	0.36919	0.7693
1449	0.2579	0.3659	0.283	0.26836	0.36919	0.7693
1450	0.2579	0.3659	0.283	0.26836	0.36918	0.7693
1451	0.2579	0.3659	0.283	0.26836	0.36918	0.7693
1452	0.2579	0.3659	0.283	0.26836	0.36918	0.7693
1453	0.2579	0.3659	0.283	0.26835	0.36918	0.7693
1454	0.2578	0.3659	0.283	0.26835	0.36917	0.7693
1455	0.2579	0.3659	0.283	0.26835	0.36917	0.7693
1456	0.2579	0.3659	0.283	0.26835	0.36917	0.7693
1457	0.2579	0.3659	0.283	0.26834	0.36917	0.7693
1458	0.2579	0.3659	0.283	0.26834	0.36916	0.7693
1459	0.2578	0.3659	0.283	0.26834	0.36916	0.7693
1460	0.2578	0.366	0.283	0.26834	0.36916	0.7693
1461	0.2578	0.366	0.283	0.26834	0.36916	0.7692
1462	0.2578	0.3659	0.283	0.26834	0.36916	0.7692
1463	0.2579	0.3659	0.283	0.26833	0.36916	0.7692
1464	0.2579	0.366	0.283	0.26833	0.36916	0.7691
1465	0.2578	0.366	0.2829	0.26833	0.36916	0.7691
1466	0.2578	0.3659	0.2829	0.26833	0.36916	0.7691
1467	0.2578	0.3659	0.2829	0.26833	0.36916	0.7691
1468	0.2578	0.366	0.283	0.26832	0.36916	0.7691
1469	0.2578	0.366	0.2829	0.26832	0.36915	0.7691
1470	0.2578	0.366	0.283	0.26832	0.36915	0.7691
1471	0.2578	0.3659	0.283	0.26832	0.36915	0.7691
1472	0.2579	0.3659	0.283	0.26831	0.36915	0.7691
1473	0.2578	0.366	0.283	0.26831	0.36915	0.7691
1474	0.2578	0.366	0.283	0.26831	0.36914	0.7691
1475	0.2578	0.366	0.283	0.26831	0.36914	0.7691
1476	0.2579	0.366	0.2829	0.2683	0.36914	0.7691
1477	0.2579	0.366	0.283	0.26829	0.36914	0.7691
1478	0.2579	0.366	0.2829	0.26829	0.36914	0.7691
1479	0.2578	0.366	0.283	0.26828	0.36915	0.7691
1480	0.2578	0.366	0.283	0.26828	0.36915	0.7691
1481	0.2579	0.366	0.283	0.26827	0.36915	0.7691
1482	0.2578	0.366	0.283	0.26827	0.36915	0.7691
1483	0.2578	0.366	0.2829	0.26826	0.36915	0.7691
1484	0.2579	0.366	0.283	0.26825	0.36915	0.7691
1485	0.2578	0.3661	0.283	0.26825	0.36915	0.7691
1486	0.2578	0.3661	0.2829	0.26824	0.36915	0.7691
1487	0.2579	0.366	0.2829	0.26824	0.36915	0.7691
1488	0.2578	0.366	0.283	0.26823	0.36915	0.7691
1489	0.2578	0.3661	0.283	0.26823	0.36916	0.7691
1490	0.2578	0.3661	0.283	0.26823	0.36916	0.7691
1491	0.2578	0.3661	0.283	0.26824	0.36916	0.7691
1492	0.2578	0.3661	0.283	0.26823	0.36916	0.7691
1493	0.2578	0.3661	0.2829	0.26823	0.36916	0.7691
1494	0.2578	0.3661	0.2829	0.26823	0.36917	0.7691
1495	0.2578	0.3661	0.283	0.26823	0.36917	0.7691
1496	0.2578	0.3661	0.283	0.26822	0.36917	0.7691
1497	0.2578	0.3661	0.2829	0.26822	0.36917	0.7691
1498	0.2578	0.3661	0.2829	0.26822	0.36917	0.7691
1499	0.2578	0.3661	0.2829	0.26821	0.36917	0.7691
1500	0.2578	0.3661	0.2829	0.26821	0.36918	0.7691
1501	0.2578	0.3661	0.2829	0.26821	0.36918	0.7691
1502	0.2578	0.3661	0.2829	0.2682	0.36918	0.7691
1503	0.2578	0.3661	0.2829	0.2682	0.36918	0.769
1504	0.2578	0.3661	0.2829	0.26819	0.36919	0.769
1505	0.2578	0.3661	0.2829	0.26819	0.36919	0.769
1506	0.2578	0.3661	0.2829	0.26819	0.36919	0.769
1507	0.2578	0.3661	0.2829	0.26819	0.36919	0.769
1508	0.2578	0.3661	0.2829	0.26819	0.36919	0.769
1509	0.2578	0.3661	0.2829	0.26819	0.3692	0.769
1510	0.2578	0.3661	0.2829	0.26819	0.3692	0.769
1511	0.2578	0.3662	0.2829	0.26819	0.3692	0.769
1512	0.2578	0.3661	0.2829	0.26819	0.3692	0.769
1513	0.2578	0.3661	0.283	0.2682	0.36921	0.769
1514	0.2578	0.3662	0.283	0.2682	0.36921	0.769
1515	0.2578	0.3662	0.283	0.2682	0.36921	0.769
1516	0.2578	0.3661	0.2829	0.2682	0.36922	0.769
1517	0.2578	0.3662	0.2829	0.26821	0.36922	0.769
1518	0.2578	0.3662	0.2829	0.2682	0.36922	0.769
1519	0.2578	0.3662	0.2829	0.26821	0.36923	0.769
1520	0.2578	0.3662	0.2829	0.2682	0.36923	0.769
1521	0.2578	0.3662	0.2829	0.2682	0.36923	0.769
1522	0.2578	0.3662	0.2829	0.2682	0.36923	0.769
1523	0.2578	0.3662	0.2829	0.2682	0.36924	0.769
1524	0.2578	0.3662	0.2829	0.26819	0.36924	0.769
1525	0.2578	0.3662	0.2829	0.26819	0.36924	0.769
1526	0.2578	0.3662	0.2829	0.26819	0.36924	0.769
1527	0.2578	0.3662	0.2829	0.26818	0.36924	0.769
1528	0.2577	0.3662	0.2829	0.26818	0.36924	0.769
1529	0.2578	0.3662	0.2829	0.26817	0.36924	0.769
1530	0.2578	0.3662	0.2829	0.26817	0.36924	0.769
1531	0.2578	0.3662	0.2829	0.26816	0.36924	0.769
1532	0.2578	0.3662	0.2829	0.26816	0.36924	0.769
1533	0.2577	0.3662	0.2829	0.26816	0.36924	0.769
1534	0.2577	0.3663	0.2829	0.26816	0.36924	0.769
1535	0.2578	0.3662	0.2829	0.26816	0.36924	0.769
1536	0.2578	0.3662	0.2829	0.26816	0.36924	0.769
1537	0.2578	0.3662	0.2829	0.26816	0.36923	0.769
1538	0.2578	0.3663	0.2829	0.26815	0.36923	0.769
1539	0.2578	0.3662	0.2829	0.26815	0.36923	0.769
1540	0.2578	0.3662	0.2829	0.26815	0.36923	0.769
1541	0.2578	0.3663	0.2829	0.26815	0.36922	0.769
1542	0.2578	0.3663	0.2829	0.26815	0.36922	0.769
1543	0.2578	0.3662	0.2829	0.26814	0.36922	0.769
1544	0.2578	0.3663	0.2829	0.26814	0.36921	0.769
1545	0.2578	0.3663	0.2829	0.26814	0.36921	0.769
1546	0.2578	0.3662	0.2829	0.26814	0.3692	0.769
1547	0.2578	0.3662	0.2829	0.26815	0.3692	0.769
1548	0.2578	0.3663	0.2829	0.26814	0.36919	0.769
1549	0.2578	0.3663	0.2829	0.26814	0.36919	0.769
1550	0.2577	0.3663	0.2829	0.26814	0.36919	0.769
1551	0.2578	0.3663	0.2829	0.26814	0.36919	0.769
1552	0.2578	0.3663	0.2829	0.26814	0.36918	0.769
1553	0.2578	0.3663	0.2829	0.26814	0.36918	0.769
1554	0.2578	0.3663	0.2829	0.26814	0.36918	0.769
1555	0.2578	0.3663	0.2829	0.26814	0.36917	0.769
1556	0.2577	0.3663	0.2829	0.26814	0.36917	0.769
1557	0.2578	0.3663	0.2829	0.26813	0.36917	0.769
1558	0.2577	0.3663	0.2829	0.26813	0.36916	0.769
1559	0.2578	0.3663	0.2829	0.26813	0.36916	0.769
1560	0.2577	0.3663	0.2829	0.26812	0.36916	0.769
1561	0.2578	0.3663	0.2829	0.26811	0.36916	0.769
1562	0.2578	0.3663	0.2829	0.2681	0.36915	0.769
1563	0.2578	0.3664	0.2829	0.26809	0.36915	0.769
1564	0.2578	0.3663	0.2829	0.26808	0.36915	0.7689
1565	0.2577	0.3663	0.2829	0.26808	0.36914	0.7689
1566	0.2578	0.3664	0.2829	0.26807	0.36914	0.7689
1567	0.2578	0.3663	0.2828	0.26806	0.36914	0.7689
1568	0.2578	0.3663	0.2829	0.26805	0.36914	0.7689
1569	0.2578	0.3664	0.2829	0.26804	0.36913	0.7689
1570	0.2578	0.3664	0.2829	0.26803	0.36913	0.7689
1571	0.2578	0.3663	0.2829	0.26802	0.36913	0.7689
1572	0.2578	0.3664	0.2829	0.26801	0.36913	0.7689
1573	0.2578	0.3664	0.2828	0.268	0.36913	0.7689
1574	0.2578	0.3664	0.2828	0.26799	0.36913	0.7689
1575	0.2578	0.3664	0.2829	0.26798	0.36912	0.7689
1576	0.2578	0.3664	0.2829	0.26797	0.36912	0.7689
1577	0.2578	0.3664	0.2829	0.26796	0.36912	0.7689
1578	0.2578	0.3664	0.2829	0.26795	0.36912	0.7689
1579	0.2578	0.3664	0.2829	0.26794	0.36912	0.7689
1580	0.2578	0.3664	0.2829	0.26793	0.36911	0.7689
1581	0.2577	0.3664	0.2828	0.26792	0.36911	0.7689
1582	0.2577	0.3664	0.2828	0.26791	0.36911	0.7689
1583	0.2578	0.3665	0.2828	0.26791	0.3691	0.7689
1584	0.2578	0.3664	0.2828	0.2679	0.3691	0.7689
1585	0.2577	0.3664	0.2828	0.2679	0.3691	0.7689
1586	0.2577	0.3665	0.2828	0.26788	0.3691	0.7689
1587	0.2577	0.3665	0.2829	0.26787	0.36909	0.7689
1588	0.2577	0.3664	0.2828	0.26786	0.36909	0.7689
1589	0.2577	0.3664	0.2828	0.26785	0.36909	0.7689
1590	0.2577	0.3665	0.2828	0.26784	0.36909	0.7689
1591	0.2577	0.3665	0.2828	0.26782	0.36908	0.7689
1592	0.2577	0.3664	0.2828	0.2678	0.36908	0.7689
1593	0.2577	0.3665	0.2828	0.26779	0.36908	0.7689
1594	0.2577	0.3665	0.2828	0.26778	0.36908	0.7689
1595	0.2577	0.3665	0.2828	0.26777	0.36908	0.7689
1596	0.2577	0.3665	0.2828	0.26776	0.36907	0.7689
1597	0.2577	0.3665	0.2828	0.26775	0.36907	0.7689
1598	0.2577	0.3665	0.2828	0.26773	0.36907	0.7689
1599	0.2577	0.3665	0.2828	0.26772	0.36907	0.7689
1600	0.2577	0.3665	0.2828	0.26772	0.36907	0.7689
1601	0.2578	0.3665	0.2828	0.2677	0.36907	0.7689
1602	0.2577	0.3665	0.2828	0.26769	0.36906	0.7689
1603	0.2577	0.3665	0.2828	0.26768	0.36906	0.7689
1604	0.2577	0.3665	0.2828	0.26767	0.36906	0.7689
1605	0.2577	0.3665	0.2828	0.26766	0.36906	0.7689
1606	0.2577	0.3665	0.2829	0.26765	0.36906	0.7689
1607	0.2577	0.3665	0.2828	0.26764	0.36905	0.7689
1608	0.2577	0.3665	0.2828	0.26763	0.36905	0.7689
1609	0.2578	0.3665	0.2828	0.26762	0.36905	0.7689
1610	0.2578	0.3665	0.2828	0.26761	0.36905	0.7689
1611	0.2577	0.3666	0.2828	0.2676	0.36905	0.7689
1612	0.2577	0.3665	0.2828	0.26759	0.36905	0.7689
1613	0.2577	0.3665	0.2828	0.26759	0.36904	0.7689
1614	0.2577	0.3666	0.2828	0.26758	0.36904	0.7689
1615	0.2577	0.3666	0.2828	0.26757	0.36904	0.7689
1616	0.2577	0.3665	0.2829	0.26756	0.36904	0.7689
1617	0.2577	0.3665	0.2828	0.26755	0.36903	0.7689
1618	0.2578	0.3666	0.2828	0.26754	0.36903	0.7689
1619	0.2577	0.3666	0.2828	0.26753	0.36903	0.7689
1620	0.2577	0.3666	0.2828	0.26752	0.36903	0.7689
1621	0.2577	0.3666	0.2828	0.26751	0.36902	0.7689
1622	0.2577	0.3666	0.2828	0.2675	0.36902	0.7689
1623	0.2577	0.3666	0.2828	0.26749	0.36902	0.7689
1624	0.2577	0.3666	0.2828	0.26748	0.36901	0.7689
1625	0.2577	0.3666	0.2828	0.26747	0.36901	0.7689
1626	0.2578	0.3666	0.2828	0.26746	0.36901	0.7689
1627	0.2578	0.3666	0.2828	0.26746	0.36901	0.7689
1628	0.2577	0.3666	0.2828	0.26745	0.369	0.7689
1629	0.2578	0.3666	0.2828	0.26744	0.369	0.7689
1630	0.2578	0.3666	0.2827	0.26744	0.369	0.7689
1631	0.2578	0.3666	0.2828	0.26744	0.36899	0.7689
1632	0.2578	0.3666	0.2828	0.26743	0.36899	0.7689
1633	0.2578	0.3667	0.2828	0.26743	0.36899	0.7689
1634	0.2578	0.3667	0.2828	0.26743	0.36898	0.7689
1635	0.2578	0.3666	0.2828	0.26742	0.36898	0.7688
1636	0.2578	0.3667	0.2828	0.26742	0.36898	0.7688
1637	0.2578	0.3667	0.2828	0.26742	0.36898	0.7688
1638	0.2578	0.3667	0.2828	0.26742	0.36897	0.7688
1639	0.2578	0.3667	0.2828	0.26742	0.36897	0.7688
1640	0.2578	0.3667	0.2828	0.26742	0.36897	0.7688
1641	0.2578	0.3667	0.2827	0.26742	0.36897	0.7688
1642	0.2578	0.3667	0.2828	0.26742	0.36896	0.7688
1643	0.2578	0.3667	0.2827	0.26741	0.36896	0.7688
1644	0.2578	0.3667	0.2828	0.26742	0.36896	0.7688
1645	0.2577	0.3668	0.2828	0.26741	0.36895	0.7688
1646	0.2578	0.3667	0.2828	0.26741	0.36895	0.7688
1647	0.2577	0.3667	0.2828	0.26742	0.36895	0.7688
1648	0.2577	0.3668	0.2828	0.26742	0.36895	0.7688
1649	0.2578	0.3668	0.2828	0.26742	0.36895	0.7688
1650	0.2577	0.3667	0.2828	0.26742	0.36894	0.7688
1651	0.2577	0.3667	0.2827	0.26742	0.36894	0.7688
1652	0.2578	0.3668	0.2827	0.26741	0.36894	0.7688
1653	0.2577	0.3668	0.2828	0.26741	0.36894	0.7688
1654	0.2577	0.3668	0.2828	0.26741	0.36893	0.7688
1655	0.2578	0.3668	0.2827	0.2674	0.36893	0.7688
1656	0.2577	0.3668	0.2828	0.26739	0.36893	0.7688
1657	0.2577	0.3668	0.2828	0.26739	0.36892	0.7688
1658	0.2577	0.3668	0.2828	0.26738	0.36892	0.7688
1659	0.2577	0.3668	0.2828	0.26738	0.36892	0.7688
1660	0.2577	0.3668	0.2827	0.26737	0.36892	0.7688
1661	0.2577	0.3668	0.2827	0.26737	0.36892	0.7688
1662	0.2577	0.3668	0.2827	0.26736	0.36891	0.7688
1663	0.2577	0.3668	0.2827	0.26736	0.36891	0.7688
1664	0.2577	0.3669	0.2827	0.26736	0.36891	0.7688
1665	0.2577	0.3668	0.2828	0.26735	0.3689	0.7688
1666	0.2577	0.3668	0.2828	0.26735	0.3689	0.7688
1667	0.2577	0.3668	0.2827	0.26735	0.3689	0.7688
1668	0.2577	0.3669	0.2827	0.26734	0.36889	0.7688
1669	0.2577	0.3668	0.2827	0.26733	0.36889	0.7688
1670	0.2577	0.3668	0.2827	0.26733	0.36889	0.7687
1671	0.2577	0.3669	0.2827	0.26733	0.36888	0.7687
1672	0.2577	0.3669	0.2827	0.26732	0.36888	0.7687
1673	0.2577	0.3669	0.2827	0.26732	0.36888	0.7687
1674	0.2577	0.3668	0.2827	0.26731	0.36888	0.7687
1675	0.2577	0.3669	0.2827	0.26731	0.36887	0.7687
1676	0.2577	0.3669	0.2827	0.26731	0.36887	0.7687
1677	0.2577	0.3669	0.2827	0.26731	0.36887	0.7687
1678	0.2577	0.3669	0.2827	0.26731	0.36886	0.7687
1679	0.2577	0.3669	0.2827	0.26731	0.36886	0.7687
1680	0.2577	0.3669	0.2827	0.26731	0.36886	0.7687
1681	0.2577	0.3669	0.2827	0.26731	0.36886	0.7687
1682	0.2577	0.3669	0.2827	0.26731	0.36886	0.7687
1683	0.2577	0.3669	0.2827	0.26731	0.36885	0.7686
1684	0.2577	0.367	0.2827	0.2673	0.36885	0.7686
1685	0.2578	0.3669	0.2827	0.2673	0.36885	0.7686
1686	0.2577	0.3669	0.2827	0.26729	0.36885	0.7686
1687	0.2577	0.3669	0.2827	0.26729	0.36884	0.7686
1688	0.2577	0.367	0.2827	0.26729	0.36884	0.7686
1689	0.2577	0.3669	0.2827	0.26728	0.36884	0.7686
1690	0.2577	0.367	0.2827	0.26728	0.36884	0.7686
1691	0.2577	0.367	0.2827	0.26727	0.36884	0.7686
1692	0.2577	0.367	0.2827	0.26727	0.36884	0.7685
1693	0.2577	0.367	0.2828	0.26727	0.36883	0.7685
1694	0.2577	0.367	0.2828	0.26726	0.36883	0.7685
1695	0.2577	0.367	0.2827	0.26726	0.36883	0.7685
1696	0.2578	0.367	0.2827	0.26726	0.36883	0.7685
1697	0.2577	0.367	0.2827	0.26726	0.36883	0.7685
1698	0.2576	0.367	0.2827	0.26726	0.36883	0.7685
1699	0.2577	0.367	0.2827	0.26725	0.36883	0.7685
1700	0.2577	0.367	0.2827	0.26725	0.36882	0.7685
1701	0.2577	0.367	0.2827	0.26724	0.36882	0.7685
1702	0.2577	0.367	0.2828	0.26724	0.36882	0.7685
1703	0.2577	0.367	0.2827	0.26723	0.36882	0.7685
1704	0.2577	0.367	0.2827	0.26723	0.36882	0.7685
1705	0.2577	0.367	0.2827	0.26723	0.36882	0.7685
1706	0.2577	0.367	0.2827	0.26722	0.36881	0.7685
1707	0.2577	0.367	0.2827	0.26722	0.36881	0.7685
1708	0.2577	0.3671	0.2827	0.26721	0.36881	0.7685
1709	0.2577	0.3671	0.2827	0.2672	0.36881	0.7684
1710	0.2577	0.367	0.2827	0.2672	0.36881	0.7684
1711	0.2577	0.3671	0.2827	0.26719	0.36881	0.7684
1712	0.2577	0.3671	0.2827	0.26719	0.36881	0.7684
1713	0.2577	0.3671	0.2827	0.26719	0.3688	0.7684
1714	0.2577	0.3671	0.2827	0.26718	0.3688	0.7684
1715	0.2577	0.3671	0.2827	0.26717	0.3688	0.7684
1716	0.2577	0.3671	0.2827	0.26716	0.3688	0.7684
1717	0.2577	0.3671	0.2827	0.26716	0.3688	0.7684
1718	0.2577	0.3671	0.2827	0.26715	0.3688	0.7684
1719	0.2577	0.3671	0.2827	0.26714	0.3688	0.7684
1720	0.2577	0.3671	0.2827	0.26713	0.3688	0.7684
1721	0.2577	0.3671	0.2827	0.26713	0.3688	0.7684
1722	0.2578	0.3671	0.2827	0.26712	0.36879	0.7684
1723	0.2577	0.3671	0.2827	0.26712	0.36879	0.7684
1724	0.2577	0.3671	0.2827	0.26711	0.36879	0.7684
1725	0.2577	0.3672	0.2827	0.26711	0.36879	0.7684
1726	0.2577	0.3671	0.2826	0.2671	0.36879	0.7683
1727	0.2577	0.3671	0.2827	0.2671	0.36878	0.7683
1728	0.2577	0.3672	0.2826	0.2671	0.36878	0.7683
1729	0.2577	0.3672	0.2826	0.26709	0.36878	0.7683
1730	0.2577	0.3671	0.2827	0.26709	0.36878	0.7683
1731	0.2577	0.3672	0.2826	0.26708	0.36877	0.7683
1732	0.2577	0.3672	0.2827	0.26708	0.36877	0.7683
1733	0.2577	0.3672	0.2827	0.26708	0.36877	0.7683
1734	0.2577	0.3672	0.2826	0.26707	0.36877	0.7683
1735	0.2577	0.3672	0.2826	0.26707	0.36877	0.7683
1736	0.2577	0.3672	0.2826	0.26707	0.36876	0.7683
1737	0.2577	0.3672	0.2826	0.26707	0.36876	0.7683
1738	0.2577	0.3672	0.2827	0.26707	0.36876	0.7683
1739	0.2577	0.3672	0.2827	0.26706	0.36876	0.7683
1740	0.2577	0.3672	0.2827	0.26706	0.36875	0.7683
1741	0.2577	0.3672	0.2827	0.26706	0.36875	0.7683
1742	0.2577	0.3672	0.2827	0.26706	0.36875	0.7683
1743	0.2577	0.3672	0.2826	0.26706	0.36875	0.7683
1744	0.2577	0.3672	0.2827	0.26706	0.36875	0.7683
1745	0.2577	0.3673	0.2826	0.26705	0.36874	0.7683
1746	0.2577	0.3673	0.2826	0.26705	0.36874	0.7683
1747	0.2577	0.3672	0.2826	0.26705	0.36874	0.7683
1748	0.2577	0.3672	0.2826	0.26705	0.36873	0.7683
1749	0.2577	0.3673	0.2827	0.26704	0.36873	0.7683
1750	0.2577	0.3673	0.2827	0.26704	0.36873	0.7683
1751	0.2577	0.3672	0.2827	0.26704	0.36872	0.7682
1752	0.2577	0.3672	0.2826	0.26704	0.36872	0.7682
1753	0.2576	0.3673	0.2826	0.26703	0.36872	0.7682
1754	0.2577	0.3673	0.2827	0.26703	0.36872	0.7682
1755	0.2577	0.3673	0.2826	0.26703	0.36871	0.7682
1756	0.2577	0.3673	0.2827	0.26703	0.36871	0.7682
1757	0.2577	0.3673	0.2826	0.26703	0.36871	0.7682
1758	0.2577	0.3673	0.2826	0.26703	0.36871	0.7682
1759	0.2577	0.3673	0.2826	0.26704	0.3687	0.7682
1760	0.2577	0.3673	0.2826	0.26704	0.3687	0.7682
1761	0.2577	0.3673	0.2826	0.26704	0.3687	0.7682
1762	0.2577	0.3673	0.2826	0.26704	0.36869	0.7682
1763	0.2577	0.3673	0.2826	0.26704	0.36869	0.7682
1764	0.2578	0.3673	0.2826	0.26704	0.36868	0.7682
1765	0.2577	0.3673	0.2826	0.26704	0.36868	0.7682
1766	0.2577	0.3673	0.2826	0.26704	0.36868	0.7682
1767	0.2577	0.3673	0.2826	0.26704	0.36867	0.7682
1768	0.2577	0.3673	0.2826	0.26703	0.36867	0.7682
1769	0.2577	0.3673	0.2826	0.26704	0.36867	0.7682
1770	0.2577	0.3673	0.2826	0.26704	0.36866	0.7681
1771	0.2577	0.3673	0.2826	0.26704	0.36866	0.7681
1772	0.2577	0.3673	0.2826	0.26704	0.36866	0.7681
1773	0.2577	0.3673	0.2826	0.26704	0.36865	0.7679
1774	0.2577	0.3674	0.2826	0.26704	0.36865	0.7678
1775	0.2577	0.3674	0.2827	0.26705	0.36864	0.7678
1776	0.2577	0.3674	0.2826	0.26705	0.36864	0.7678
1777	0.2577	0.3673	0.2826	0.26705	0.36864	0.7678
1778	0.2577	0.3674	0.2826	0.26705	0.36863	0.7677
1779	0.2577	0.3674	0.2826	0.26705	0.36863	0.7677
1780	0.2578	0.3674	0.2826	0.26705	0.36863	0.7677
1781	0.2577	0.3674	0.2826	0.26705	0.36862	0.7677
1782	0.2577	0.3674	0.2826	0.26705	0.36862	0.7677
1783	0.2577	0.3674	0.2826	0.26704	0.36861	0.7677
1784	0.2577	0.3674	0.2826	0.26703	0.36861	0.7677
1785	0.2577	0.3674	0.2826	0.26703	0.36861	0.7677
1786	0.2577	0.3674	0.2826	0.26703	0.3686	0.7677
1787	0.2577	0.3674	0.2826	0.26702	0.3686	0.7677
1788	0.2577	0.3674	0.2826	0.26701	0.3686	0.7677
1789	0.2577	0.3674	0.2826	0.26701	0.36859	0.7677
1790	0.2577	0.3674	0.2825	0.267	0.36859	0.7677
1791	0.2577	0.3674	0.2825	0.267	0.36859	0.7677
1792	0.2577	0.3674	0.2826	0.267	0.36859	0.7677
1793	0.2577	0.3675	0.2825	0.26699	0.36859	0.7677
1794	0.2577	0.3675	0.2826	0.26699	0.36858	0.7677
1795	0.2577	0.3674	0.2826	0.26699	0.36858	0.7676
1796	0.2577	0.3674	0.2826	0.26698	0.36858	0.7676
1797	0.2577	0.3675	0.2826	0.26697	0.36858	0.7676
1798	0.2577	0.3675	0.2826	0.26696	0.36857	0.7676
1799	0.2577	0.3675	0.2826	0.26696	0.36857	0.7676
1800	0.2577	0.3675	0.2825	0.26696	0.36857	0.7676

## Sheet: Figure 1i
Time (s)	0.37 without BPA	0.37 with BPA	0.77 without BPA	0.77 with BPA
0.02	4.727e-07	6.691e-07	9.392e-06	1.44e-05
0.22	9.939e-07	1.213e-06	9.6e-06	1.446e-05
0.42	1.153e-06	1.29e-06	9.413e-06	1.421e-05
0.62	1.177e-06	1.373e-06	9.173e-06	1.391e-05
0.82	1.236e-06	1.39e-06	8.951e-06	1.365e-05
1.02	1.232e-06	1.402e-06	8.711e-06	1.341e-05
1.22	1.265e-06	1.428e-06	8.527e-06	1.314e-05
1.42	1.249e-06	1.404e-06	8.318e-06	1.291e-05
1.62	1.283e-06	1.439e-06	8.121e-06	1.271e-05
1.82	1.252e-06	1.424e-06	7.971e-06	1.249e-05
2.02	1.279e-06	1.432e-06	7.814e-06	1.23e-05
2.22	1.257e-06	1.404e-06	7.678e-06	1.214e-05
2.42	1.269e-06	1.432e-06	7.546e-06	1.195e-05
2.62	1.276e-06	1.401e-06	7.403e-06	1.184e-05
2.82	1.261e-06	1.437e-06	7.292e-06	1.165e-05
3.02	1.281e-06	1.395e-06	7.168e-06	1.153e-05
3.22	1.243e-06	1.411e-06	7.067e-06	1.137e-05
3.42	1.283e-06	1.405e-06	6.969e-06	1.125e-05
3.62	1.251e-06	1.408e-06	6.866e-06	1.113e-05
3.82	1.249e-06	1.403e-06	6.772e-06	1.102e-05
4.02	1.271e-06	1.387e-06	6.663e-06	1.089e-05
4.22	1.232e-06	1.415e-06	6.58e-06	1.078e-05
4.42	1.27e-06	1.373e-06	6.488e-06	1.07e-05
4.62	1.234e-06	1.392e-06	6.426e-06	1.058e-05
4.82	1.238e-06	1.379e-06	6.336e-06	1.048e-05
5.02	1.268e-06	1.402e-06	6.258e-06	1.039e-05
5.22	1.208e-06	1.371e-06	6.208e-06	1.031e-05
5.42	1.247e-06	1.365e-06	6.127e-06	1.02e-05
5.62	1.204e-06	1.377e-06	6.056e-06	1.015e-05
5.82	1.243e-06	1.386e-06	5.998e-06	1.004e-05
6.02	1.198e-06	1.351e-06	5.938e-06	9.989e-06
6.22	1.219e-06	1.378e-06	5.886e-06	9.899e-06
6.42	1.237e-06	1.36e-06	5.822e-06	9.849e-06
6.62	1.193e-06	1.349e-06	5.764e-06	9.76e-06
6.82	1.218e-06	1.372e-06	5.72e-06	9.687e-06
7.02	1.226e-06	1.341e-06	5.671e-06	9.639e-06
7.22	1.191e-06	1.359e-06	5.62e-06	9.538e-06
7.42	1.23e-06	1.354e-06	5.57e-06	9.483e-06
7.62	1.186e-06	1.362e-06	5.522e-06	9.436e-06
7.82	1.214e-06	1.354e-06	5.473e-06	9.34e-06
8.02	1.189e-06	1.336e-06	5.429e-06	9.29e-06
8.22	1.202e-06	1.356e-06	5.394e-06	9.23e-06
8.42	1.226e-06	1.333e-06	5.352e-06	9.205e-06
8.62	1.182e-06	1.359e-06	5.3e-06	9.119e-06
8.82	1.211e-06	1.338e-06	5.264e-06	9.058e-06
9.02	1.183e-06	1.329e-06	5.227e-06	9.033e-06
9.22	1.198e-06	1.346e-06	5.179e-06	8.951e-06
9.42	1.208e-06	1.321e-06	5.168e-06	8.936e-06
9.62	1.156e-06	1.348e-06	5.13e-06	8.856e-06
9.82	1.207e-06	1.331e-06	5.089e-06	8.839e-06
10.02	1.159e-06	1.33e-06	5.063e-06	8.759e-06
10.22	1.199e-06	1.331e-06	5.036e-06	8.722e-06
10.42	1.168e-06	1.307e-06	5.003e-06	8.689e-06
10.62	1.196e-06	1.337e-06	4.963e-06	8.607e-06
10.82	1.155e-06	1.32e-06	4.946e-06	8.565e-06
11.02	1.182e-06	1.315e-06	4.916e-06	8.553e-06
11.22	1.183e-06	1.338e-06	4.89e-06	8.472e-06
11.42	1.169e-06	1.307e-06	4.864e-06	8.447e-06
11.62	1.201e-06	1.314e-06	4.83e-06	8.419e-06
11.82	1.149e-06	1.323e-06	4.81e-06	8.355e-06
12.02	1.195e-06	1.304e-06	4.778e-06	8.336e-06
12.22	1.148e-06	1.331e-06	4.747e-06	8.269e-06
12.42	1.176e-06	1.301e-06	4.733e-06	8.238e-06
12.62	1.17e-06	1.331e-06	4.723e-06	8.22e-06
12.82	1.152e-06	1.301e-06	4.687e-06	8.169e-06
13.02	1.178e-06	1.324e-06	4.661e-06	8.164e-06
13.22	1.16e-06	1.287e-06	4.649e-06	8.093e-06
13.42	1.153e-06	1.315e-06	4.623e-06	8.075e-06
13.62	1.176e-06	1.291e-06	4.594e-06	8.025e-06
13.82	1.154e-06	1.315e-06	4.585e-06	7.989e-06
14.02	1.146e-06	1.295e-06	4.557e-06	7.963e-06
14.22	1.175e-06	1.317e-06	4.527e-06	7.948e-06
14.42	1.15e-06	1.283e-06	4.521e-06	7.898e-06
14.62	1.149e-06	1.282e-06	4.51e-06	7.865e-06
14.82	1.177e-06	1.301e-06	4.491e-06	7.848e-06
15.02	1.13e-06	1.312e-06	4.469e-06	7.798e-06
15.22	1.168e-06	1.284e-06	4.458e-06	7.786e-06
15.42	1.128e-06	1.275e-06	4.441e-06	7.734e-06
15.62	1.149e-06	1.276e-06	4.427e-06	7.714e-06
15.82	1.141e-06	1.307e-06	4.392e-06	7.704e-06
16.02	1.143e-06	1.286e-06	4.382e-06	7.649e-06
16.22	1.155e-06	1.264e-06	4.361e-06	7.629e-06
16.42	1.131e-06	1.28e-06	4.353e-06	7.586e-06
16.62	1.163e-06	1.291e-06	4.342e-06	7.556e-06
16.82	1.12e-06	1.305e-06	4.311e-06	7.546e-06
17.02	1.143e-06	1.265e-06	4.31e-06	7.514e-06
17.22	1.152e-06	1.26e-06	4.292e-06	7.487e-06
17.42	1.125e-06	1.298e-06	4.278e-06	7.465e-06
17.62	1.148e-06	1.266e-06	4.249e-06	7.434e-06
17.82	1.13e-06	1.294e-06	4.245e-06	7.396e-06
18.02	1.131e-06	1.26e-06	4.229e-06	7.378e-06
18.22	1.164e-06	1.28e-06	4.22e-06	7.376e-06
18.42	1.112e-06	1.285e-06	4.194e-06	7.323e-06
18.62	1.152e-06	1.272e-06	4.193e-06	7.302e-06
18.82	1.104e-06	1.282e-06	4.17e-06	7.292e-06
19.02	1.145e-06	1.263e-06	4.151e-06	7.269e-06
19.22	1.11e-06	1.271e-06	4.146e-06	7.215e-06
19.42	1.146e-06	1.258e-06	4.142e-06	7.203e-06
19.62	1.119e-06	1.279e-06	4.13e-06	7.2e-06
19.82	1.134e-06	1.26e-06	4.111e-06	7.151e-06
20.02	1.14e-06	1.268e-06	4.097e-06	7.13e-06
20.22	1.121e-06	1.289e-06	4.091e-06	7.109e-06
20.42	1.14e-06	1.246e-06	4.079e-06	7.099e-06
20.62	1.105e-06	1.258e-06	4.063e-06	7.063e-06
20.82	1.146e-06	1.278e-06	4.044e-06	7.038e-06
21.02	1.119e-06	1.247e-06	4.024e-06	7.029e-06
21.22	1.124e-06	1.257e-06	4.038e-06	6.976e-06
21.42	1.146e-06	1.272e-06	4.022e-06	6.961e-06
21.62	1.117e-06	1.253e-06	3.997e-06	6.938e-06
21.82	1.132e-06	1.285e-06	3.99e-06	6.941e-06
22.02	1.129e-06	1.246e-06	3.981e-06	6.892e-06
22.22	1.102e-06	1.249e-06	3.976e-06	6.875e-06
22.42	1.139e-06	1.272e-06	3.977e-06	6.886e-06
22.62	1.111e-06	1.239e-06	3.947e-06	6.842e-06
22.82	1.142e-06	1.257e-06	3.948e-06	6.815e-06
23.02	1.092e-06	1.24e-06	3.927e-06	6.806e-06
23.22	1.137e-06	1.26e-06	3.909e-06	6.795e-06
23.42	1.092e-06	1.238e-06	3.915e-06	6.752e-06
23.62	1.132e-06	1.269e-06	3.902e-06	6.724e-06
23.82	1.09e-06	1.256e-06	3.895e-06	6.742e-06
24.02	1.133e-06	1.245e-06	3.886e-06	6.696e-06
24.22	1.105e-06	1.257e-06	3.871e-06	6.698e-06
24.42	1.132e-06	1.249e-06	3.883e-06	6.659e-06
24.62	1.087e-06	1.244e-06	3.855e-06	6.645e-06
24.82	1.121e-06	1.25e-06	3.851e-06	6.662e-06
25.02	1.075e-06	1.236e-06	3.84e-06	6.616e-06
25.22	1.121e-06	1.269e-06	3.829e-06	6.615e-06
25.42	1.087e-06	1.247e-06	3.819e-06	6.586e-06
25.62	1.117e-06	1.244e-06	3.819e-06	6.556e-06
25.82	1.112e-06	1.248e-06	3.816e-06	6.56e-06
26.02	1.106e-06	1.228e-06	3.807e-06	6.513e-06
26.22	1.128e-06	1.247e-06	3.796e-06	6.523e-06
26.42	1.102e-06	1.225e-06	3.762e-06	6.522e-06
26.62	1.119e-06	1.254e-06	3.766e-06	6.467e-06
26.82	1.095e-06	1.227e-06	3.762e-06	6.459e-06
27.02	1.108e-06	1.247e-06	3.755e-06	6.469e-06
27.22	1.128e-06	1.239e-06	3.75e-06	6.419e-06
27.42	1.084e-06	1.237e-06	3.746e-06	6.414e-06
27.62	1.112e-06	1.234e-06	3.734e-06	6.418e-06
27.82	1.094e-06	1.226e-06	3.733e-06	6.369e-06
28.02	1.107e-06	1.244e-06	3.722e-06	6.361e-06
28.22	1.101e-06	1.224e-06	3.715e-06	6.37e-06
28.42	1.092e-06	1.252e-06	3.693e-06	6.319e-06
28.62	1.103e-06	1.213e-06	3.698e-06	6.309e-06
28.82	1.107e-06	1.252e-06	3.697e-06	6.318e-06
29.02	1.111e-06	1.22e-06	3.682e-06	6.278e-06
29.22	1.103e-06	1.249e-06	3.683e-06	6.267e-06
29.42	1.096e-06	1.224e-06	3.682e-06	6.234e-06
29.62	1.096e-06	1.243e-06	3.663e-06	6.255e-06
29.82	1.1e-06	1.228e-06	3.661e-06	6.217e-06
30.02	1.116e-06	1.231e-06	3.65e-06	6.232e-06
30.22	1.088e-06	1.234e-06	3.65e-06	6.195e-06
30.42	1.12e-06	1.241e-06	3.636e-06	6.178e-06
30.62	1.073e-06	1.21e-06	3.628e-06	6.193e-06
30.82	1.082e-06	1.195e-06	3.622e-06	6.148e-06
31.02	1.092e-06	1.237e-06	3.613e-06	6.13e-06
31.22	1.073e-06	1.241e-06	3.62e-06	6.138e-06
31.42	1.112e-06	1.21e-06	3.596e-06	6.096e-06
31.62	1.065e-06	1.217e-06	3.6e-06	6.105e-06
31.82	1.116e-06	1.225e-06	3.589e-06	6.048e-06
32.02	1.063e-06	1.224e-06	3.578e-06	6.082e-06
32.22	1.097e-06	1.215e-06	3.583e-06	6.038e-06
32.42	1.1e-06	1.207e-06	3.582e-06	6.069e-06
32.62	1.066e-06	1.239e-06	3.56e-06	6.019e-06
32.82	1.102e-06	1.226e-06	3.551e-06	6.042e-06
33.02	1.092e-06	1.199e-06	3.544e-06	5.994e-06
33.22	1.079e-06	1.225e-06	3.542e-06	5.99e-06
33.42	1.1e-06	1.238e-06	3.54e-06	5.979e-06
33.62	1.057e-06	1.197e-06	3.549e-06	5.952e-06
33.82	1.095e-06	1.233e-06	3.532e-06	5.954e-06
34.02	1.067e-06	1.204e-06	3.527e-06	5.936e-06
34.22	1.089e-06	1.222e-06	3.529e-06	5.918e-06
34.42	1.091e-06	1.214e-06	3.521e-06	5.941e-06
34.62	1.052e-06	1.218e-06	3.504e-06	5.888e-06
34.82	1.104e-06	1.218e-06	3.512e-06	5.894e-06
35.02	1.071e-06	1.201e-06	3.5e-06	5.87e-06
35.22	1.11e-06	1.229e-06	3.496e-06	5.872e-06
35.42	1.072e-06	1.203e-06	3.487e-06	5.842e-06
35.62	1.102e-06	1.218e-06	3.502e-06	5.855e-06
35.82	1.062e-06	1.21e-06	3.483e-06	5.806e-06
36.02	1.084e-06	1.209e-06	3.479e-06	5.83e-06
36.22	1.093e-06	1.225e-06	3.469e-06	5.787e-06
36.42	1.064e-06	1.191e-06	3.468e-06	5.805e-06
36.62	1.097e-06	1.225e-06	3.463e-06	5.757e-06
36.82	1.069e-06	1.206e-06	3.456e-06	5.777e-06
37.02	1.09e-06	1.206e-06	3.443e-06	5.749e-06
37.22	1.094e-06	1.218e-06	3.455e-06	5.75e-06
37.42	1.063e-06	1.198e-06	3.435e-06	5.754e-06
37.62	1.089e-06	1.227e-06	3.434e-06	5.711e-06
37.82	1.068e-06	1.21e-06	3.426e-06	5.705e-06
38.02	1.084e-06	1.208e-06	3.428e-06	5.712e-06
38.22	1.082e-06	1.219e-06	3.423e-06	5.67e-06
38.42	1.078e-06	1.218e-06	3.414e-06	5.667e-06
38.62	1.051e-06	1.198e-06	3.414e-06	5.673e-06
38.82	1.096e-06	1.207e-06	3.4e-06	5.633e-06
39.02	1.063e-06	1.224e-06	3.402e-06	5.632e-06
39.22	1.09e-06	1.208e-06	3.396e-06	5.636e-06
39.42	1.071e-06	1.195e-06	3.398e-06	5.602e-06
39.62	1.092e-06	1.2e-06	3.393e-06	5.584e-06
39.82	1.059e-06	1.217e-06	3.382e-06	5.595e-06
40.02	1.092e-06	1.222e-06	3.369e-06	5.59e-06
40.22	1.054e-06	1.186e-06	3.376e-06	5.55e-06
40.42	1.085e-06	1.204e-06	3.379e-06	5.562e-06
40.62	1.078e-06	1.192e-06	3.379e-06	5.565e-06
40.82	1.059e-06	1.206e-06	3.363e-06	5.518e-06
41.02	1.091e-06	1.195e-06	3.369e-06	5.554e-06
41.22	1.055e-06	1.204e-06	3.366e-06	5.509e-06
41.42	1.073e-06	1.203e-06	3.355e-06	5.513e-06
41.62	1.078e-06	1.212e-06	3.355e-06	5.49e-06
41.82	1.077e-06	1.19e-06	3.346e-06	5.471e-06
42.02	1.058e-06	1.213e-06	3.343e-06	5.489e-06
42.22	1.084e-06	1.208e-06	3.346e-06	5.462e-06
42.42	1.055e-06	1.178e-06	3.324e-06	5.461e-06
42.62	1.091e-06	1.192e-06	3.325e-06	5.465e-06
42.82	1.07e-06	1.206e-06	3.32e-06	5.439e-06
43.02	1.051e-06	1.209e-06	3.313e-06	5.425e-06
43.22	1.081e-06	1.182e-06	3.319e-06	5.419e-06
43.42	1.052e-06	1.207e-06	3.306e-06	5.431e-06
43.62	1.072e-06	1.195e-06	3.308e-06	5.399e-06
43.82	1.08e-06	1.191e-06	3.309e-06	5.405e-06
44.02	1.057e-06	1.222e-06	3.296e-06	5.399e-06
44.22	1.091e-06	1.206e-06	3.297e-06	5.359e-06
44.42	1.056e-06	1.18e-06	3.297e-06	5.36e-06
44.62	1.065e-06	1.195e-06	3.283e-06	5.374e-06
44.82	1.094e-06	1.208e-06	3.283e-06	5.33e-06
45.02	1.047e-06	1.21e-06	3.281e-06	5.34e-06
45.22	1.082e-06	1.188e-06	3.274e-06	5.302e-06
45.42	1.049e-06	1.173e-06	3.273e-06	5.325e-06
45.62	1.084e-06	1.212e-06	3.268e-06	5.3e-06
45.82	1.064e-06	1.19e-06	3.27e-06	5.293e-06
46.02	1.066e-06	1.217e-06	3.268e-06	5.299e-06
46.22	1.075e-06	1.179e-06	3.258e-06	5.263e-06
46.42	1.046e-06	1.217e-06	3.259e-06	5.292e-06
46.62	1.09e-06	1.184e-06	3.255e-06	5.272e-06
46.82	1.051e-06	1.216e-06	3.25e-06	5.243e-06
47.02	1.081e-06	1.172e-06	3.258e-06	5.264e-06
47.22	1.055e-06	1.18e-06	3.247e-06	5.23e-06
47.42	1.085e-06	1.215e-06	3.229e-06	5.244e-06
47.62	1.041e-06	1.205e-06	3.246e-06	5.222e-06
47.82	1.079e-06	1.178e-06	3.237e-06	5.228e-06
48.02	1.043e-06	1.196e-06	3.231e-06	5.197e-06
48.22	1.08e-06	1.201e-06	3.234e-06	5.201e-06
48.42	1.038e-06	1.192e-06	3.223e-06	5.197e-06
48.62	1.068e-06	1.199e-06	3.205e-06	5.169e-06
48.82	1.072e-06	1.192e-06	3.21e-06	5.179e-06
49.02	1.047e-06	1.191e-06	3.215e-06	5.164e-06
49.22	1.078e-06	1.192e-06	3.218e-06	5.14e-06
49.42	1.066e-06	1.186e-06	3.209e-06	5.151e-06
49.62	1.045e-06	1.191e-06	3.212e-06	5.137e-06
49.82	1.073e-06	1.183e-06	3.206e-06	5.118e-06
50.02	1.04e-06	1.205e-06	3.195e-06	5.135e-06
50.22	1.064e-06	1.174e-06	3.192e-06	5.104e-06
50.42	1.085e-06	1.206e-06	3.187e-06	5.093e-06
50.62	1.038e-06	1.168e-06	3.181e-06	5.107e-06
50.82	1.066e-06	1.212e-06	3.177e-06	5.06e-06
51.02	1.053e-06	1.184e-06	3.176e-06	5.08e-06
51.22	1.063e-06	1.203e-06	3.186e-06	5.053e-06
51.42	1.074e-06	1.198e-06	3.187e-06	5.056e-06
51.62	1.053e-06	1.186e-06	3.174e-06	5.061e-06
51.82	1.044e-06	1.194e-06	3.168e-06	5.031e-06
52.02	1.07e-06	1.186e-06	3.164e-06	5.062e-06
52.22	1.038e-06	1.193e-06	3.163e-06	5.018e-06
52.42	1.072e-06	1.184e-06	3.164e-06	5.035e-06
52.62	1.053e-06	1.2e-06	3.162e-06	5.022e-06
52.82	1.075e-06	1.163e-06	3.152e-06	5.009e-06
53.02	1.042e-06	1.198e-06	3.146e-06	5.032e-06
53.22	1.065e-06	1.171e-06	3.145e-06	4.984e-06
53.42	1.035e-06	1.178e-06	3.152e-06	4.978e-06
53.62	1.068e-06	1.201e-06	3.146e-06	4.995e-06
53.82	1.044e-06	1.204e-06	3.136e-06	4.963e-06
54.02	1.077e-06	1.181e-06	3.125e-06	4.965e-06
54.22	1.04e-06	1.178e-06	3.133e-06	4.952e-06
54.42	1.058e-06	1.191e-06	3.144e-06	4.942e-06
54.62	1.065e-06	1.199e-06	3.142e-06	4.944e-06
54.82	1.031e-06	1.191e-06	3.118e-06	4.923e-06
55.02	1.067e-06	1.163e-06	3.126e-06	4.939e-06
55.22	1.021e-06	1.199e-06	3.119e-06	4.908e-06
55.42	1.048e-06	1.17e-06	3.122e-06	4.929e-06
55.62	1.06e-06	1.2e-06	3.108e-06	4.901e-06
55.82	1.044e-06	1.173e-06	3.103e-06	4.895e-06
56.02	1.072e-06	1.201e-06	3.116e-06	4.903e-06
56.22	1.047e-06	1.177e-06	3.117e-06	4.885e-06
56.42	1.056e-06	1.197e-06	3.11e-06	4.872e-06
56.62	1.031e-06	1.187e-06	3.111e-06	4.891e-06
56.82	1.077e-06	1.176e-06	3.097e-06	4.865e-06
57.02	1.034e-06	1.194e-06	3.093e-06	4.855e-06
57.22	1.081e-06	1.171e-06	3.102e-06	4.873e-06
57.42	1.021e-06	1.204e-06	3.088e-06	4.842e-06
57.62	1.075e-06	1.172e-06	3.092e-06	4.835e-06
57.82	1.042e-06	1.185e-06	3.105e-06	4.856e-06
58.02	1.063e-06	1.183e-06	3.088e-06	4.835e-06
58.22	1.05e-06	1.17e-06	3.095e-06	4.82e-06
58.42	1.048e-06	1.189e-06	3.062e-06	4.839e-06
58.62	1.054e-06	1.168e-06	3.088e-06	4.802e-06
58.82	1.068e-06	1.186e-06	3.081e-06	4.828e-06
59.02	1.025e-06	1.18e-06	3.067e-06	4.784e-06
59.22	1.071e-06	1.17e-06	3.066e-06	4.809e-06
59.42	1.04e-06	1.198e-06	3.072e-06	4.783e-06
59.62	1.079e-06	1.169e-06	3.069e-06	4.779e-06
59.82	1.053e-06	1.186e-06	3.061e-06	4.798e-06
60.02	1.062e-06	1.178e-06	3.057e-06	4.762e-06
60.22	1.05e-06	1.178e-06	3.055e-06	4.757e-06
60.42	1.055e-06	1.19e-06	3.052e-06	4.752e-06
60.62	1.037e-06	1.162e-06	3.06e-06	4.743e-06
60.82	1.067e-06	1.205e-06	3.047e-06	4.748e-06
61.02	1.051e-06	1.15e-06	3.045e-06	4.72e-06
61.22	1.023e-06	1.172e-06	3.051e-06	4.738e-06
61.42	1.067e-06	1.195e-06	3.035e-06	4.714e-06
61.62	1.026e-06	1.176e-06	3.048e-06	4.716e-06
61.82	1.07e-06	1.16e-06	3.028e-06	4.729e-06
62.02	1.024e-06	1.167e-06	3.039e-06	4.691e-06
62.22	1.066e-06	1.184e-06	3.027e-06	4.698e-06
62.42	1.046e-06	1.18e-06	3.034e-06	4.702e-06
62.62	1.048e-06	1.15e-06	3.024e-06	4.681e-06
62.82	1.064e-06	1.158e-06	3.023e-06	4.696e-06
63.02	1.024e-06	1.17e-06	3.027e-06	4.656e-06
63.22	1.059e-06	1.18e-06	3.015e-06	4.687e-06
63.42	1.028e-06	1.168e-06	3.015e-06	4.648e-06
63.62	1.071e-06	1.186e-06	3.018e-06	4.654e-06
63.82	1.041e-06	1.175e-06	3.01e-06	4.672e-06
64.02	1.047e-06	1.187e-06	3.018e-06	4.638e-06
64.22	1.057e-06	1.149e-06	3.011e-06	4.64e-06
64.42	1.017e-06	1.187e-06	3.007e-06	4.652e-06
64.62	1.058e-06	1.169e-06	3.007e-06	4.617e-06
64.82	1.022e-06	1.204e-06	2.996e-06	4.634e-06
65.02	1.062e-06	1.168e-06	2.997e-06	4.622e-06
65.22	1.024e-06	1.187e-06	3e-06	4.611e-06
65.42	1.055e-06	1.169e-06	3e-06	4.605e-06
65.62	1.021e-06	1.176e-06	2.99e-06	4.617e-06
65.82	1.043e-06	1.179e-06	2.985e-06	4.611e-06
66.02	1.062e-06	1.173e-06	2.988e-06	4.588e-06
66.22	1.025e-06	1.169e-06	2.97e-06	4.594e-06
66.42	1.053e-06	1.18e-06	2.991e-06	4.592e-06
66.62	1.023e-06	1.17e-06	2.981e-06	4.574e-06
66.82	1.041e-06	1.17e-06	2.993e-06	4.567e-06
67.02	1.058e-06	1.169e-06	2.971e-06	4.581e-06
67.22	1.061e-06	1.173e-06	2.973e-06	4.541e-06
67.42	1.016e-06	1.185e-06	2.978e-06	4.54e-06
67.62	1.058e-06	1.155e-06	2.977e-06	4.562e-06
67.82	1.028e-06	1.184e-06	2.966e-06	4.541e-06
68.02	1.056e-06	1.16e-06	2.968e-06	4.526e-06
68.22	1.036e-06	1.185e-06	2.966e-06	4.535e-06
68.42	1.061e-06	1.153e-06	2.962e-06	4.523e-06
68.62	1.026e-06	1.172e-06	2.969e-06	4.512e-06
68.82	1.042e-06	1.18e-06	2.956e-06	4.524e-06
69.02	1.032e-06	1.159e-06	2.945e-06	4.498e-06
69.22	1.055e-06	1.178e-06	2.954e-06	4.504e-06
69.42	1.018e-06	1.159e-06	2.948e-06	4.521e-06
69.62	1.056e-06	1.178e-06	2.958e-06	4.49e-06
69.82	1.029e-06	1.171e-06	2.951e-06	4.49e-06
70.02	1.058e-06	1.154e-06	2.952e-06	4.499e-06
70.22	1.014e-06	1.186e-06	2.948e-06	4.481e-06
70.42	1.042e-06	1.159e-06	2.959e-06	4.466e-06
70.62	1.049e-06	1.177e-06	2.944e-06	4.475e-06
70.82	1.025e-06	1.169e-06	2.932e-06	4.462e-06
71.02	1.06e-06	1.162e-06	2.931e-06	4.451e-06
71.22	1.038e-06	1.183e-06	2.935e-06	4.467e-06
71.42	1.016e-06	1.153e-06	2.941e-06	4.439e-06
71.62	1.066e-06	1.181e-06	2.944e-06	4.458e-06
71.82	1.036e-06	1.163e-06	2.926e-06	4.445e-06
72.02	1.049e-06	1.171e-06	2.924e-06	4.451e-06
72.22	1.033e-06	1.174e-06	2.926e-06	4.421e-06
72.42	1.054e-06	1.161e-06	2.928e-06	4.45e-06
72.62	1.04e-06	1.189e-06	2.926e-06	4.422e-06
72.82	1.027e-06	1.161e-06	2.922e-06	4.415e-06
73.02	1.046e-06	1.178e-06	2.912e-06	4.431e-06
73.22	1.024e-06	1.16e-06	2.917e-06	4.409e-06
73.42	1.045e-06	1.173e-06	2.928e-06	4.404e-06
73.62	1.035e-06	1.147e-06	2.92e-06	4.407e-06
73.82	1.038e-06	1.168e-06	2.919e-06	4.387e-06
74.02	1.047e-06	1.176e-06	2.91e-06	4.397e-06
74.22	1.038e-06	1.148e-06	2.908e-06	4.4e-06
74.42	1.05e-06	1.159e-06	2.903e-06	4.372e-06
74.62	1.033e-06	1.175e-06	2.904e-06	4.38e-06
74.82	1.047e-06	1.172e-06	2.907e-06	4.38e-06
75.02	1.035e-06	1.145e-06	2.905e-06	4.353e-06
75.22	1.055e-06	1.164e-06	2.898e-06	4.362e-06
75.42	1.016e-06	1.178e-06	2.895e-06	4.373e-06
75.62	1.052e-06	1.149e-06	2.893e-06	4.352e-06
75.82	1.008e-06	1.155e-06	2.895e-06	4.334e-06
76.02	1.051e-06	1.16e-06	2.9e-06	4.342e-06
76.22	1.017e-06	1.182e-06	2.895e-06	4.358e-06
76.42	1.062e-06	1.147e-06	2.885e-06	4.328e-06
76.62	1.032e-06	1.183e-06	2.883e-06	4.337e-06
76.82	1.044e-06	1.15e-06	2.882e-06	4.308e-06
77.02	1.042e-06	1.182e-06	2.88e-06	4.342e-06
77.22	1.026e-06	1.163e-06	2.882e-06	4.306e-06
77.42	1.034e-06	1.179e-06	2.875e-06	4.327e-06
77.62	1.053e-06	1.163e-06	2.872e-06	4.298e-06
77.82	1.015e-06	1.155e-06	2.881e-06	4.304e-06
78.02	1.056e-06	1.164e-06	2.878e-06	4.324e-06
78.22	1.012e-06	1.149e-06	2.886e-06	4.285e-06
78.42	1.062e-06	1.178e-06	2.867e-06	4.314e-06
78.62	1.009e-06	1.146e-06	2.866e-06	4.274e-06
78.82	1.055e-06	1.179e-06	2.866e-06	4.293e-06
79.02	1.017e-06	1.148e-06	2.848e-06	4.296e-06
79.22	1.063e-06	1.154e-06	2.858e-06	4.272e-06
79.42	1.007e-06	1.166e-06	2.86e-06	4.268e-06
79.62	1.045e-06	1.171e-06	2.858e-06	4.285e-06
79.82	1.031e-06	1.145e-06	2.853e-06	4.249e-06
80.02	1.049e-06	1.157e-06	2.856e-06	4.26e-06
80.22	1.011e-06	1.171e-06	2.862e-06	4.271e-06
80.42	1.056e-06	1.174e-06	2.846e-06	4.256e-06
80.62	1.041e-06	1.142e-06	2.845e-06	4.236e-06
80.82	1.047e-06	1.147e-06	2.848e-06	4.251e-06
81.02	1.017e-06	1.162e-06	2.836e-06	4.254e-06
81.22	1.058e-06	1.175e-06	2.859e-06	4.231e-06
81.42	1.005e-06	1.161e-06	2.851e-06	4.228e-06
81.62	1.042e-06	1.149e-06	2.839e-06	4.239e-06
81.82	1.055e-06	1.175e-06	2.838e-06	4.224e-06
82.02	1.016e-06	1.141e-06	2.833e-06	4.205e-06
82.22	1.036e-06	1.169e-06	2.839e-06	4.216e-06
82.42	1.045e-06	1.149e-06	2.823e-06	4.209e-06
82.62	1.01e-06	1.172e-06	2.841e-06	4.202e-06
82.82	1.039e-06	1.145e-06	2.833e-06	4.202e-06
83.02	1.054e-06	1.172e-06	2.829e-06	4.203e-06
83.22	1.011e-06	1.15e-06	2.824e-06	4.179e-06
83.42	1.051e-06	1.158e-06	2.813e-06	4.193e-06
83.62	1.042e-06	1.156e-06	2.822e-06	4.198e-06
83.82	1.027e-06	1.154e-06	2.823e-06	4.18e-06
84.02	1.051e-06	1.151e-06	2.819e-06	4.171e-06
84.22	1.012e-06	1.159e-06	2.823e-06	4.171e-06
84.42	1.055e-06	1.146e-06	2.82e-06	4.15e-06
84.62	1.017e-06	1.171e-06	2.815e-06	4.163e-06
84.82	1.058e-06	1.154e-06	2.813e-06	4.177e-06
85.02	1.035e-06	1.152e-06	2.822e-06	4.138e-06
85.22	1.005e-06	1.172e-06	2.821e-06	4.177e-06
85.42	1.051e-06	1.153e-06	2.812e-06	4.144e-06
85.62	1.033e-06	1.178e-06	2.807e-06	4.156e-06
85.82	1.021e-06	1.164e-06	2.806e-06	4.132e-06
86.02	1.032e-06	1.149e-06	2.811e-06	4.154e-06
86.22	1.045e-06	1.173e-06	2.809e-06	4.151e-06
86.42	1.008e-06	1.139e-06	2.804e-06	4.124e-06
86.62	1.058e-06	1.172e-06	2.79e-06	4.135e-06
86.82	1.034e-06	1.154e-06	2.806e-06	4.142e-06
87.02	1.023e-06	1.141e-06	2.803e-06	4.126e-06
87.22	1.049e-06	1.169e-06	2.799e-06	4.111e-06
87.42	1.007e-06	1.136e-06	2.801e-06	4.121e-06
87.62	1.047e-06	1.174e-06	2.795e-06	4.116e-06
87.82	1.008e-06	1.149e-06	2.786e-06	4.096e-06
88.02	1.046e-06	1.163e-06	2.788e-06	4.096e-06
88.22	1.036e-06	1.157e-06	2.797e-06	4.112e-06
88.42	1.028e-06	1.147e-06	2.782e-06	4.108e-06
88.62	1.04e-06	1.172e-06	2.778e-06	4.086e-06
88.82	1.017e-06	1.154e-06	2.781e-06	4.09e-06
89.02	1.044e-06	1.177e-06	2.794e-06	4.087e-06
89.22	1.034e-06	1.138e-06	2.786e-06	4.069e-06
89.42	9.999e-07	1.163e-06	2.785e-06	4.068e-06
89.62	1.051e-06	1.168e-06	2.771e-06	4.077e-06
89.82	1.019e-06	1.137e-06	2.779e-06	4.067e-06
90.02	1.02e-06	1.167e-06	2.787e-06	4.063e-06
90.22	1.041e-06	1.145e-06	2.774e-06	4.087e-06
90.42	1.006e-06	1.149e-06	2.776e-06	4.06e-06
90.62	1.044e-06	1.185e-06	2.77e-06	4.072e-06
90.82	1.007e-06	1.144e-06	2.778e-06	4.042e-06
91.02	1.035e-06	1.142e-06	2.775e-06	4.061e-06
91.22	1.016e-06	1.165e-06	2.778e-06	4.035e-06
91.42	1.03e-06	1.161e-06	2.776e-06	4.06e-06
91.62	1.011e-06	1.142e-06	2.764e-06	4.06e-06
91.82	1.051e-06	1.149e-06	2.778e-06	4.028e-06
92.02	1.027e-06	1.173e-06	2.775e-06	4.059e-06
92.22	1.007e-06	1.14e-06	2.77e-06	4.046e-06
92.42	1.047e-06	1.14e-06	2.748e-06	4.023e-06
92.62	1.025e-06	1.17e-06	2.772e-06	4.044e-06
92.82	1.043e-06	1.139e-06	2.764e-06	4.033e-06
93.02	1.019e-06	1.175e-06	2.762e-06	4.01e-06
93.22	1.037e-06	1.147e-06	2.753e-06	4.032e-06
93.42	1.028e-06	1.164e-06	2.757e-06	4.013e-06
93.62	1.029e-06	1.137e-06	2.752e-06	4.004e-06
93.82	1.051e-06	1.163e-06	2.744e-06	4.007e-06
94.02	1.01e-06	1.144e-06	2.746e-06	3.977e-06
94.22	1.049e-06	1.159e-06	2.743e-06	4.014e-06
94.42	1.014e-06	1.157e-06	2.741e-06	4.008e-06
94.62	1.054e-06	1.154e-06	2.74e-06	3.979e-06
94.82	1.013e-06	1.167e-06	2.74e-06	3.993e-06
95.02	1.051e-06	1.151e-06	2.743e-06	3.998e-06
95.22	9.999e-07	1.174e-06	2.746e-06	3.976e-06
95.42	1.04e-06	1.147e-06	2.739e-06	3.987e-06
95.62	1.005e-06	1.161e-06	2.738e-06	3.985e-06
95.82	1.039e-06	1.157e-06	2.732e-06	3.966e-06
96.02	1.023e-06	1.16e-06	2.745e-06	3.97e-06
96.22	1.046e-06	1.134e-06	2.731e-06	3.981e-06
96.42	1.021e-06	1.15e-06	2.738e-06	3.961e-06
96.62	1.043e-06	1.172e-06	2.732e-06	3.958e-06
96.82	1.032e-06	1.142e-06	2.728e-06	3.958e-06
97.02	1.005e-06	1.143e-06	2.735e-06	3.962e-06
97.22	1.046e-06	1.168e-06	2.736e-06	3.937e-06
97.42	1.032e-06	1.139e-06	2.72e-06	3.957e-06
97.62	9.989e-07	1.15e-06	2.723e-06	3.934e-06
97.82	1.043e-06	1.143e-06	2.723e-06	3.941e-06
98.02	1.017e-06	1.14e-06	2.721e-06	3.965e-06
98.22	1.049e-06	1.164e-06	2.727e-06	3.933e-06
98.42	1.012e-06	1.13e-06	2.72e-06	3.946e-06
98.62	1.01e-06	1.156e-06	2.719e-06	3.938e-06
98.82	1.049e-06	1.14e-06	2.704e-06	3.924e-06
99.02	1.021e-06	1.156e-06	2.72e-06	3.947e-06
99.22	9.999e-07	1.142e-06	2.718e-06	3.916e-06
99.42	1.053e-06	1.174e-06	2.718e-06	3.935e-06
99.62	1.014e-06	1.144e-06	2.711e-06	3.932e-06
99.82	1.045e-06	1.145e-06	2.71e-06	3.917e-06
100	1.02e-06	1.158e-06	2.721e-06	3.923e-06
100.2	1.056e-06	1.13e-06	2.706e-06	3.921e-06
100.4	1.028e-06	1.167e-06	2.715e-06	3.901e-06
100.6	1.03e-06	1.151e-06	2.722e-06	3.905e-06
100.8	1.02e-06	1.147e-06	2.707e-06	3.903e-06
101	1.046e-06	1.16e-06	2.71e-06	3.883e-06
101.2	9.999e-07	1.135e-06	2.71e-06	3.9e-06
101.4	1.034e-06	1.175e-06	2.712e-06	3.897e-06
101.6	1.05e-06	1.151e-06	2.712e-06	3.88e-06
101.8	1.013e-06	1.147e-06	2.701e-06	3.898e-06
102	1.055e-06	1.161e-06	2.7e-06	3.89e-06
102.2	1.015e-06	1.14e-06	2.699e-06	3.865e-06
102.4	1.048e-06	1.166e-06	2.706e-06	3.894e-06
102.6	9.999e-07	1.133e-06	2.697e-06	3.869e-06
102.8	1.042e-06	1.153e-06	2.695e-06	3.869e-06
103	1.016e-06	1.154e-06	2.697e-06	3.871e-06
103.2	1.032e-06	1.124e-06	2.681e-06	3.876e-06
103.4	9.939e-07	1.136e-06	2.69e-06	3.858e-06
103.6	1.035e-06	1.168e-06	2.69e-06	3.852e-06
103.8	1.032e-06	1.14e-06	2.691e-06	3.868e-06
104	1.017e-06	1.141e-06	2.687e-06	3.857e-06
104.2	1.028e-06	1.165e-06	2.684e-06	3.835e-06
104.4	1.046e-06	1.14e-06	2.678e-06	3.864e-06
104.6	1.004e-06	1.151e-06	2.681e-06	3.85e-06
104.8	1.03e-06	1.14e-06	2.686e-06	3.838e-06
105	9.989e-07	1.162e-06	2.686e-06	3.827e-06
105.2	1.048e-06	1.132e-06	2.68e-06	3.848e-06
105.4	1.013e-06	1.168e-06	2.681e-06	3.813e-06
105.6	9.999e-07	1.13e-06	2.675e-06	3.843e-06
105.8	1.045e-06	1.165e-06	2.683e-06	3.827e-06
106	1.02e-06	1.132e-06	2.683e-06	3.818e-06
106.2	9.879e-07	1.169e-06	2.672e-06	3.843e-06
106.4	1.046e-06	1.132e-06	2.684e-06	3.82e-06
106.6	1.016e-06	1.159e-06	2.666e-06	3.801e-06
106.8	9.989e-07	1.139e-06	2.674e-06	3.843e-06
107	1.04e-06	1.161e-06	2.676e-06	3.816e-06
107.2	9.919e-07	1.136e-06	2.674e-06	3.823e-06
107.4	1.026e-06	1.161e-06	2.671e-06	3.81e-06
107.6	9.929e-07	1.136e-06	2.669e-06	3.815e-06
107.8	1.026e-06	1.15e-06	2.676e-06	3.805e-06
108	1.024e-06	1.141e-06	2.665e-06	3.83e-06
108.2	1.027e-06	1.155e-06	2.666e-06	3.798e-06
108.4	1.036e-06	1.14e-06	2.656e-06	3.808e-06
108.6	1.017e-06	1.135e-06	2.662e-06	3.814e-06
108.8	1.044e-06	1.151e-06	2.658e-06	3.777e-06
109	1.004e-06	1.151e-06	2.668e-06	3.809e-06
109.2	1.047e-06	1.13e-06	2.666e-06	3.805e-06
109.4	1.018e-06	1.15e-06	2.658e-06	3.787e-06
109.6	1.018e-06	1.156e-06	2.655e-06	3.788e-06
109.8	1.041e-06	1.134e-06	2.654e-06	3.801e-06
110	1.02e-06	1.128e-06	2.663e-06	3.774e-06
110.2	1.044e-06	1.136e-06	2.651e-06	3.784e-06
110.4	9.989e-07	1.16e-06	2.651e-06	3.785e-06
110.6	1.039e-06	1.156e-06	2.645e-06	3.774e-06
110.8	1.022e-06	1.134e-06	2.646e-06	3.765e-06
111	1.013e-06	1.141e-06	2.655e-06	3.769e-06
111.2	1.039e-06	1.164e-06	2.647e-06	3.766e-06
111.4	1.004e-06	1.129e-06	2.658e-06	3.753e-06
111.6	1.033e-06	1.162e-06	2.643e-06	3.764e-06
111.8	1.024e-06	1.124e-06	2.637e-06	3.77e-06
112	1.009e-06	1.161e-06	2.642e-06	3.726e-06
112.2	1.035e-06	1.128e-06	2.646e-06	3.75e-06
112.4	9.979e-07	1.164e-06	2.636e-06	3.764e-06
112.6	1.046e-06	1.142e-06	2.634e-06	3.746e-06
112.8	1.002e-06	1.148e-06	2.637e-06	3.734e-06
113	1.036e-06	1.129e-06	2.639e-06	3.758e-06
113.2	1.034e-06	1.147e-06	2.646e-06	3.741e-06
113.4	9.868e-07	1.143e-06	2.63e-06	3.725e-06
113.6	1.023e-06	1.141e-06	2.627e-06	3.746e-06
113.8	1.035e-06	1.158e-06	2.635e-06	3.745e-06
114	1.02e-06	1.135e-06	2.638e-06	3.723e-06
114.2	9.899e-07	1.164e-06	2.639e-06	3.718e-06
114.4	1.039e-06	1.138e-06	2.63e-06	3.732e-06
114.6	1.022e-06	1.135e-06	2.634e-06	3.706e-06
114.8	1.018e-06	1.152e-06	2.63e-06	3.698e-06
115	1.025e-06	1.13e-06	2.629e-06	3.712e-06
115.2	1.028e-06	1.152e-06	2.636e-06	3.72e-06
115.4	1.027e-06	1.134e-06	2.63e-06	3.698e-06
115.6	1.032e-06	1.161e-06	2.623e-06	3.697e-06
115.8	1.025e-06	1.121e-06	2.617e-06	3.716e-06
116	1.042e-06	1.139e-06	2.632e-06	3.7e-06
116.2	1.021e-06	1.152e-06	2.613e-06	3.685e-06
116.4	1.047e-06	1.116e-06	2.629e-06	3.713e-06
116.6	9.959e-07	1.144e-06	2.625e-06	3.69e-06
116.8	1.03e-06	1.153e-06	2.63e-06	3.692e-06
117	1.022e-06	1.129e-06	2.62e-06	3.709e-06
117.2	1.03e-06	1.146e-06	2.619e-06	3.674e-06
117.4	9.979e-07	1.151e-06	2.62e-06	3.689e-06
117.6	1.048e-06	1.124e-06	2.619e-06	3.707e-06
117.8	1.015e-06	1.149e-06	2.619e-06	3.669e-06
118	9.979e-07	1.15e-06	2.602e-06	3.675e-06
118.2	1.045e-06	1.135e-06	2.609e-06	3.687e-06
118.4	1.014e-06	1.157e-06	2.596e-06	3.678e-06
118.6	1.004e-06	1.144e-06	2.61e-06	3.684e-06
118.8	1.039e-06	1.129e-06	2.609e-06	3.666e-06
119	1.009e-06	1.158e-06	2.6e-06	3.666e-06
119.2	1.01e-06	1.149e-06	2.619e-06	3.678e-06
119.4	1.034e-06	1.138e-06	2.607e-06	3.656e-06
119.6	1.007e-06	1.144e-06	2.603e-06	3.677e-06
119.8	1.02e-06	1.149e-06	2.605e-06	3.663e-06
120	1.028e-06	1.135e-06	2.601e-06	3.666e-06
120.2	9.969e-07	1.163e-06	2.605e-06	3.677e-06
120.4	1.037e-06	1.133e-06	2.605e-06	3.646e-06
120.6	1.024e-06	1.147e-06	2.592e-06	3.668e-06
120.8	9.899e-07	1.157e-06	2.607e-06	3.663e-06
121	1.019e-06	1.132e-06	2.592e-06	3.651e-06
121.2	1.002e-06	1.155e-06	2.597e-06	3.671e-06
121.4	1.039e-06	1.149e-06	2.596e-06	3.644e-06
121.6	1.004e-06	1.143e-06	2.598e-06	3.663e-06
121.8	1.021e-06	1.155e-06	2.594e-06	3.64e-06
122	1.032e-06	1.137e-06	2.605e-06	3.641e-06
122.2	1.007e-06	1.158e-06	2.593e-06	3.656e-06
122.4	1.015e-06	1.134e-06	2.591e-06	3.655e-06
122.6	1.037e-06	1.147e-06	2.589e-06	3.628e-06
122.8	1.011e-06	1.143e-06	2.593e-06	3.641e-06
123	1.018e-06	1.126e-06	2.586e-06	3.66e-06
123.2	1.043e-06	1.146e-06	2.591e-06	3.618e-06
123.4	1.018e-06	1.142e-06	2.59e-06	3.625e-06
123.6	9.879e-07	1.145e-06	2.587e-06	3.622e-06
123.8	1.04e-06	1.148e-06	2.588e-06	3.611e-06
124	1.01e-06	1.124e-06	2.591e-06	3.618e-06
124.2	1.025e-06	1.149e-06	2.586e-06	3.629e-06
124.4	1.022e-06	1.155e-06	2.59e-06	3.601e-06
124.6	1.031e-06	1.134e-06	2.598e-06	3.615e-06
124.8	1.019e-06	1.126e-06	2.572e-06	3.611e-06
125	1.03e-06	1.142e-06	2.579e-06	3.606e-06
125.2	1.009e-06	1.16e-06	2.578e-06	3.607e-06
125.4	1.051e-06	1.132e-06	2.586e-06	3.621e-06
125.6	1.002e-06	1.149e-06	2.576e-06	3.585e-06
125.8	1.041e-06	1.133e-06	2.585e-06	3.601e-06
126	9.949e-07	1.147e-06	2.584e-06	3.615e-06
126.2	1.03e-06	1.129e-06	2.577e-06	3.587e-06
126.4	1.02e-06	1.151e-06	2.575e-06	3.609e-06
126.6	1.024e-06	1.129e-06	2.567e-06	3.573e-06
126.8	9.979e-07	1.148e-06	2.583e-06	3.596e-06
127	1.051e-06	1.125e-06	2.563e-06	3.59e-06
127.2	1.007e-06	1.146e-06	2.581e-06	3.584e-06
127.4	1.035e-06	1.128e-06	2.569e-06	3.602e-06
127.6	1.011e-06	1.149e-06	2.569e-06	3.571e-06
127.8	1.038e-06	1.119e-06	2.57e-06	3.575e-06
128	1.023e-06	1.153e-06	2.566e-06	3.59e-06
128.2	9.979e-07	1.129e-06	2.569e-06	3.568e-06
128.4	1.054e-06	1.154e-06	2.563e-06	3.593e-06
128.6	1.026e-06	1.13e-06	2.576e-06	3.567e-06
128.8	9.919e-07	1.15e-06	2.571e-06	3.583e-06
129	1.038e-06	1.118e-06	2.571e-06	3.576e-06
129.2	1.028e-06	1.156e-06	2.572e-06	3.577e-06
129.4	9.899e-07	1.14e-06	2.564e-06	3.579e-06
129.6	1.04e-06	1.135e-06	2.565e-06	3.561e-06
129.8	1.013e-06	1.136e-06	2.56e-06	3.572e-06
130	9.939e-07	1.132e-06	2.568e-06	3.567e-06
130.2	1.04e-06	1.139e-06	2.564e-06	3.552e-06
130.4	1.003e-06	1.131e-06	2.557e-06	3.568e-06
130.6	1.02e-06	1.146e-06	2.564e-06	3.555e-06
130.8	1.014e-06	1.128e-06	2.558e-06	3.541e-06
131	1.051e-06	1.145e-06	2.541e-06	3.56e-06
131.2	9.949e-07	1.126e-06	2.549e-06	3.557e-06
131.4	1.047e-06	1.157e-06	2.552e-06	3.534e-06
131.6	1.011e-06	1.125e-06	2.561e-06	3.546e-06
131.8	1.025e-06	1.152e-06	2.553e-06	3.543e-06
132	1.027e-06	1.136e-06	2.548e-06	3.529e-06
132.2	9.939e-07	1.141e-06	2.55e-06	3.548e-06
132.4	1.036e-06	1.135e-06	2.548e-06	3.532e-06
132.6	9.969e-07	1.127e-06	2.549e-06	3.531e-06
132.8	1.036e-06	1.159e-06	2.549e-06	3.559e-06
133	9.919e-07	1.126e-06	2.554e-06	3.517e-06
133.2	1.047e-06	1.142e-06	2.542e-06	3.527e-06
133.4	1.004e-06	1.137e-06	2.548e-06	3.54e-06
133.6	1.04e-06	1.133e-06	2.537e-06	3.511e-06
133.8	9.879e-07	1.148e-06	2.538e-06	3.526e-06
134	1.029e-06	1.122e-06	2.541e-06	3.527e-06
134.2	1.02e-06	1.149e-06	2.541e-06	3.513e-06
134.4	1.018e-06	1.124e-06	2.548e-06	3.524e-06
134.6	1.036e-06	1.158e-06	2.541e-06	3.515e-06
134.8	9.889e-07	1.121e-06	2.534e-06	3.504e-06
135	1.018e-06	1.12e-06	2.543e-06	3.525e-06
135.2	1.038e-06	1.156e-06	2.54e-06	3.511e-06
135.4	1.012e-06	1.133e-06	2.546e-06	3.506e-06
135.6	1.041e-06	1.118e-06	2.539e-06	3.525e-06
135.8	1.026e-06	1.13e-06	2.535e-06	3.505e-06
136	9.939e-07	1.153e-06	2.538e-06	3.504e-06
136.2	1.039e-06	1.147e-06	2.533e-06	3.518e-06
136.4	1.017e-06	1.128e-06	2.522e-06	3.49e-06
136.6	9.999e-07	1.127e-06	2.536e-06	3.509e-06
136.8	1.026e-06	1.142e-06	2.526e-06	3.508e-06
137	1.002e-06	1.144e-06	2.526e-06	3.475e-06
137.2	1.022e-06	1.134e-06	2.528e-06	3.503e-06
137.4	1.036e-06	1.155e-06	2.527e-06	3.5e-06
137.6	1.003e-06	1.128e-06	2.527e-06	3.478e-06
137.8	1.023e-06	1.149e-06	2.524e-06	3.5e-06
138	1.02e-06	1.126e-06	2.525e-06	3.482e-06
138.2	1.01e-06	1.145e-06	2.521e-06	3.475e-06
138.4	1.033e-06	1.15e-06	2.523e-06	3.496e-06
138.6	1.007e-06	1.122e-06	2.517e-06	3.49e-06
138.8	1.009e-06	1.124e-06	2.526e-06	3.471e-06
139	1.027e-06	1.141e-06	2.534e-06	3.473e-06
139.2	9.959e-07	1.158e-06	2.525e-06	3.469e-06
139.4	1.014e-06	1.133e-06	2.518e-06	3.491e-06
139.6	1.031e-06	1.121e-06	2.523e-06	3.46e-06
139.8	1.007e-06	1.15e-06	2.518e-06	3.482e-06
140	1.034e-06	1.121e-06	2.511e-06	3.467e-06
140.2	1.019e-06	1.153e-06	2.515e-06	3.45e-06
140.4	9.909e-07	1.12e-06	2.508e-06	3.491e-06
140.6	1.037e-06	1.153e-06	2.52e-06	3.445e-06
140.8	1.014e-06	1.128e-06	2.509e-06	3.487e-06
141	1.02e-06	1.15e-06	2.506e-06	3.453e-06
141.2	1.043e-06	1.141e-06	2.51e-06	3.471e-06
141.4	1.003e-06	1.13e-06	2.518e-06	3.47e-06
141.6	1.039e-06	1.146e-06	2.508e-06	3.449e-06
141.8	1.027e-06	1.133e-06	2.509e-06	3.469e-06
142	9.868e-07	1.152e-06	2.509e-06	3.451e-06
142.2	1.035e-06	1.144e-06	2.503e-06	3.452e-06
142.4	1.005e-06	1.12e-06	2.503e-06	3.462e-06
142.6	1.036e-06	1.134e-06	2.502e-06	3.437e-06
142.8	1.004e-06	1.126e-06	2.508e-06	3.435e-06
143	1.027e-06	1.128e-06	2.502e-06	3.47e-06
143.2	9.989e-07	1.149e-06	2.498e-06	3.437e-06
143.4	1.025e-06	1.145e-06	2.497e-06	3.45e-06
143.6	1.011e-06	1.126e-06	2.518e-06	3.458e-06
143.8	1.022e-06	1.14e-06	2.505e-06	3.428e-06
144	1.037e-06	1.153e-06	2.51e-06	3.445e-06
144.2	1.004e-06	1.128e-06	2.506e-06	3.432e-06
144.4	1.038e-06	1.145e-06	2.497e-06	3.421e-06
144.6	9.919e-07	1.128e-06	2.498e-06	3.454e-06
144.8	1.043e-06	1.15e-06	2.502e-06	3.421e-06
145	1.014e-06	1.132e-06	2.495e-06	3.434e-06
145.2	9.969e-07	1.136e-06	2.491e-06	3.444e-06
145.4	1.038e-06	1.14e-06	2.495e-06	3.408e-06
145.6	1.021e-06	1.145e-06	2.494e-06	3.434e-06
145.8	1.024e-06	1.129e-06	2.501e-06	3.437e-06
146	1.012e-06	1.139e-06	2.495e-06	3.423e-06
146.2	1.046e-06	1.143e-06	2.502e-06	3.44e-06
146.4	1.005e-06	1.111e-06	2.489e-06	3.41e-06
146.6	1.041e-06	1.137e-06	2.483e-06	3.438e-06
146.8	9.989e-07	1.145e-06	2.495e-06	3.411e-06
147	1.032e-06	1.122e-06	2.49e-06	3.409e-06
147.2	1.001e-06	1.128e-06	2.479e-06	3.439e-06
147.4	1.02e-06	1.148e-06	2.484e-06	3.414e-06
147.6	1.037e-06	1.117e-06	2.476e-06	3.4e-06
147.8	1.006e-06	1.155e-06	2.488e-06	3.418e-06
148	1.026e-06	1.128e-06	2.489e-06	3.402e-06
148.2	1.008e-06	1.135e-06	2.489e-06	3.412e-06
148.4	1.034e-06	1.15e-06	2.488e-06	3.42e-06
148.6	1.006e-06	1.127e-06	2.489e-06	3.399e-06
148.8	1.043e-06	1.157e-06	2.491e-06	3.414e-06
149	9.889e-07	1.138e-06	2.488e-06	3.388e-06
149.2	1.034e-06	1.124e-06	2.471e-06	3.403e-06
149.4	9.889e-07	1.151e-06	2.48e-06	3.424e-06
149.6	1.039e-06	1.126e-06	2.49e-06	3.391e-06
149.8	1.017e-06	1.158e-06	2.48e-06	3.395e-06
150	9.828e-07	1.12e-06	2.484e-06	3.412e-06
150.2	1.044e-06	1.143e-06	2.481e-06	3.386e-06
150.4	9.949e-07	1.14e-06	2.48e-06	3.392e-06
150.6	1.034e-06	1.116e-06	2.483e-06	3.408e-06
150.8	9.879e-07	1.14e-06	2.475e-06	3.379e-06
151	1.034e-06	1.137e-06	2.477e-06	3.378e-06
151.2	9.979e-07	1.141e-06	2.471e-06	3.389e-06
151.4	1.02e-06	1.132e-06	2.464e-06	3.396e-06
151.6	1.02e-06	1.14e-06	2.472e-06	3.361e-06
151.8	9.899e-07	1.127e-06	2.475e-06	3.371e-06
152	1.038e-06	1.15e-06	2.471e-06	3.387e-06
152.2	1.032e-06	1.116e-06	2.472e-06	3.357e-06
152.4	9.778e-07	1.154e-06	2.476e-06	3.373e-06
152.6	1.042e-06	1.125e-06	2.474e-06	3.384e-06
152.8	1.013e-06	1.141e-06	2.471e-06	3.371e-06
153	9.848e-07	1.144e-06	2.473e-06	3.359e-06
153.2	1.032e-06	1.131e-06	2.468e-06	3.381e-06
153.4	9.838e-07	1.152e-06	2.466e-06	3.354e-06
153.6	1.021e-06	1.12e-06	2.467e-06	3.368e-06
153.8	1.009e-06	1.14e-06	2.473e-06	3.362e-06
154	1.015e-06	1.147e-06	2.476e-06	3.37e-06
154.2	1.038e-06	1.126e-06	2.462e-06	3.348e-06
154.4	9.889e-07	1.14e-06	2.465e-06	3.354e-06
154.6	1.027e-06	1.134e-06	2.468e-06	3.359e-06
154.8	9.959e-07	1.128e-06	2.459e-06	3.337e-06
155	1.027e-06	1.153e-06	2.468e-06	3.357e-06
155.2	1.032e-06	1.119e-06	2.466e-06	3.368e-06
155.4	9.969e-07	1.123e-06	2.461e-06	3.352e-06
155.6	1.026e-06	1.153e-06	2.459e-06	3.356e-06
155.8	9.899e-07	1.117e-06	2.456e-06	3.359e-06
156	1.048e-06	1.117e-06	2.46e-06	3.337e-06
156.2	1.013e-06	1.146e-06	2.459e-06	3.361e-06
156.4	9.879e-07	1.112e-06	2.457e-06	3.356e-06
156.6	1.026e-06	1.158e-06	2.456e-06	3.344e-06
156.8	1.002e-06	1.124e-06	2.458e-06	3.35e-06
157	1.005e-06	1.147e-06	2.46e-06	3.353e-06
157.2	1.027e-06	1.116e-06	2.444e-06	3.332e-06
157.4	1.007e-06	1.153e-06	2.454e-06	3.347e-06
157.6	1.013e-06	1.124e-06	2.458e-06	3.341e-06
157.8	1.022e-06	1.148e-06	2.462e-06	3.329e-06
158	1.008e-06	1.132e-06	2.454e-06	3.339e-06
158.2	1.024e-06	1.131e-06	2.453e-06	3.347e-06
158.4	9.989e-07	1.135e-06	2.461e-06	3.327e-06
158.6	1.034e-06	1.116e-06	2.454e-06	3.341e-06
158.8	9.969e-07	1.155e-06	2.455e-06	3.323e-06
159	1.019e-06	1.125e-06	2.453e-06	3.309e-06
159.2	1.01e-06	1.137e-06	2.454e-06	3.33e-06
159.4	1.023e-06	1.134e-06	2.451e-06	3.32e-06
159.6	9.868e-07	1.13e-06	2.453e-06	3.317e-06
159.8	1.024e-06	1.128e-06	2.44e-06	3.325e-06
160	1.034e-06	1.149e-06	2.444e-06	3.319e-06
160.2	9.949e-07	1.134e-06	2.448e-06	3.303e-06
160.4	1.013e-06	1.112e-06	2.452e-06	3.323e-06
160.6	1.024e-06	1.128e-06	2.446e-06	3.33e-06
160.8	9.999e-07	1.142e-06	2.446e-06	3.303e-06
161	1.005e-06	1.12e-06	2.445e-06	3.317e-06
161.2	1.018e-06	1.119e-06	2.441e-06	3.289e-06
161.4	1.008e-06	1.14e-06	2.445e-06	3.304e-06
161.6	1.018e-06	1.114e-06	2.443e-06	3.313e-06
161.8	1.018e-06	1.151e-06	2.44e-06	3.304e-06
162	1.014e-06	1.119e-06	2.437e-06	3.291e-06
162.2	1.034e-06	1.139e-06	2.435e-06	3.311e-06
162.4	9.929e-07	1.123e-06	2.435e-06	3.315e-06
162.6	1.03e-06	1.138e-06	2.426e-06	3.281e-06
162.8	9.919e-07	1.126e-06	2.437e-06	3.302e-06
163	1.016e-06	1.158e-06	2.436e-06	3.32e-06
163.2	1.032e-06	1.119e-06	2.433e-06	3.291e-06
163.4	9.949e-07	1.145e-06	2.437e-06	3.29e-06
163.6	1.029e-06	1.132e-06	2.438e-06	3.306e-06
163.8	9.858e-07	1.131e-06	2.423e-06	3.283e-06
164	1.02e-06	1.141e-06	2.442e-06	3.31e-06
164.2	1.02e-06	1.114e-06	2.433e-06	3.284e-06
164.4	1.001e-06	1.151e-06	2.432e-06	3.302e-06
164.6	1.027e-06	1.122e-06	2.425e-06	3.283e-06
164.8	9.949e-07	1.155e-06	2.434e-06	3.307e-06
165	1.03e-06	1.13e-06	2.433e-06	3.281e-06
165.2	9.848e-07	1.143e-06	2.432e-06	3.291e-06
165.4	1.028e-06	1.132e-06	2.423e-06	3.281e-06
165.6	9.949e-07	1.126e-06	2.427e-06	3.294e-06
165.8	1.035e-06	1.116e-06	2.447e-06	3.29e-06
166	1.008e-06	1.142e-06	2.427e-06	3.294e-06
166.2	9.959e-07	1.147e-06	2.42e-06	3.27e-06
166.4	1.035e-06	1.121e-06	2.423e-06	3.283e-06
166.6	1.012e-06	1.13e-06	2.428e-06	3.295e-06
166.8	9.828e-07	1.139e-06	2.424e-06	3.265e-06
167	1.032e-06	1.129e-06	2.423e-06	3.287e-06
167.2	9.828e-07	1.14e-06	2.426e-06	3.283e-06
167.4	1.03e-06	1.128e-06	2.42e-06	3.262e-06
167.6	9.899e-07	1.148e-06	2.426e-06	3.289e-06
167.8	1.034e-06	1.128e-06	2.415e-06	3.249e-06
168	1.007e-06	1.14e-06	2.419e-06	3.268e-06
168.2	9.818e-07	1.132e-06	2.427e-06	3.267e-06
168.4	1.04e-06	1.133e-06	2.423e-06	3.277e-06
168.6	1.012e-06	1.149e-06	2.424e-06	3.249e-06
168.8	1.016e-06	1.129e-06	2.427e-06	3.275e-06
169	1.006e-06	1.132e-06	2.425e-06	3.263e-06
169.2	1.028e-06	1.141e-06	2.419e-06	3.255e-06
169.4	1.001e-06	1.138e-06	2.416e-06	3.255e-06
169.6	1.037e-06	1.127e-06	2.423e-06	3.261e-06
169.8	9.879e-07	1.146e-06	2.413e-06	3.255e-06
170	1.027e-06	1.122e-06	2.413e-06	3.268e-06
170.2	9.929e-07	1.144e-06	2.407e-06	3.266e-06
170.4	1.024e-06	1.118e-06	2.41e-06	3.243e-06
170.6	1.004e-06	1.155e-06	2.413e-06	3.258e-06
170.8	1.026e-06	1.121e-06	2.418e-06	3.269e-06
171	1.025e-06	1.143e-06	2.405e-06	3.243e-06
171.2	9.929e-07	1.134e-06	2.402e-06	3.244e-06
171.4	1.006e-06	1.145e-06	2.408e-06	3.262e-06
171.6	1.034e-06	1.121e-06	2.392e-06	3.234e-06
171.8	1.006e-06	1.128e-06	2.412e-06	3.235e-06
172	1.026e-06	1.155e-06	2.414e-06	3.248e-06
172.2	1.008e-06	1.124e-06	2.418e-06	3.223e-06
172.4	1.022e-06	1.129e-06	2.408e-06	3.227e-06
172.6	1.018e-06	1.145e-06	2.407e-06	3.261e-06
172.8	1.035e-06	1.132e-06	2.413e-06	3.222e-06
173	1.003e-06	1.126e-06	2.417e-06	3.236e-06
173.2	1.033e-06	1.146e-06	2.412e-06	3.252e-06
173.4	9.969e-07	1.119e-06	2.404e-06	3.219e-06
173.6	1.026e-06	1.137e-06	2.401e-06	3.227e-06
173.8	9.858e-07	1.133e-06	2.4e-06	3.249e-06
174	1.037e-06	1.125e-06	2.397e-06	3.227e-06
174.2	1.01e-06	1.146e-06	2.4e-06	3.217e-06
174.4	9.808e-07	1.119e-06	2.407e-06	3.233e-06
174.6	1.036e-06	1.149e-06	2.404e-06	3.24e-06
174.8	1.009e-06	1.131e-06	2.404e-06	3.201e-06
175	9.828e-07	1.137e-06	2.4e-06	3.224e-06
175.2	1.033e-06	1.142e-06	2.393e-06	3.222e-06
175.4	1.016e-06	1.122e-06	2.393e-06	3.209e-06
175.6	9.858e-07	1.132e-06	2.392e-06	3.208e-06
175.8	1.016e-06	1.147e-06	2.4e-06	3.224e-06
176	1.028e-06	1.132e-06	2.403e-06	3.195e-06
176.2	1.006e-06	1.158e-06	2.386e-06	3.234e-06
176.4	9.969e-07	1.133e-06	2.396e-06	3.205e-06
176.6	1.015e-06	1.148e-06	2.403e-06	3.221e-06
176.8	9.919e-07	1.13e-06	2.397e-06	3.21e-06
177	1.023e-06	1.134e-06	2.391e-06	3.219e-06
177.2	1.004e-06	1.141e-06	2.404e-06	3.192e-06
177.4	1.013e-06	1.125e-06	2.387e-06	3.233e-06
177.6	1.02e-06	1.152e-06	2.4e-06	3.211e-06
177.8	1.022e-06	1.131e-06	2.388e-06	3.19e-06
178	9.939e-07	1.139e-06	2.392e-06	3.2e-06
178.2	1.029e-06	1.138e-06	2.383e-06	3.224e-06
178.4	1.021e-06	1.121e-06	2.39e-06	3.214e-06
178.6	9.879e-07	1.139e-06	2.39e-06	3.183e-06
178.8	1.031e-06	1.127e-06	2.387e-06	3.19e-06
179	1.021e-06	1.142e-06	2.388e-06	3.198e-06
179.2	1.02e-06	1.122e-06	2.391e-06	3.222e-06
179.4	1.032e-06	1.129e-06	2.391e-06	3.187e-06
179.6	9.939e-07	1.142e-06	2.375e-06	3.216e-06
179.8	1.019e-06	1.12e-06	2.382e-06	3.188e-06
180	1.027e-06	1.145e-06	2.391e-06	3.205e-06
180.2	1.008e-06	1.125e-06	2.383e-06	3.203e-06
180.4	9.949e-07	1.128e-06	2.388e-06	3.193e-06
180.6	1.036e-06	1.138e-06	2.384e-06	3.21e-06
180.8	1.016e-06	1.129e-06	2.388e-06	3.203e-06
181	1.015e-06	1.118e-06	2.396e-06	3.179e-06
181.2	1.015e-06	1.147e-06	2.384e-06	3.189e-06
181.4	1.014e-06	1.129e-06	2.378e-06	3.194e-06
181.6	1.015e-06	1.126e-06	2.378e-06	3.179e-06
181.8	1.034e-06	1.131e-06	2.379e-06	3.2e-06
182	1.009e-06	1.138e-06	2.382e-06	3.179e-06
182.2	1.013e-06	1.115e-06	2.389e-06	3.169e-06
182.4	1.026e-06	1.152e-06	2.397e-06	3.193e-06
182.6	9.838e-07	1.111e-06	2.381e-06	3.181e-06
182.8	1.021e-06	1.141e-06	2.382e-06	3.187e-06
183	9.889e-07	1.13e-06	2.376e-06	3.177e-06
183.2	1.022e-06	1.136e-06	2.38e-06	3.177e-06
183.4	9.999e-07	1.139e-06	2.372e-06	3.195e-06
183.6	1.01e-06	1.122e-06	2.378e-06	3.167e-06
183.8	1.026e-06	1.147e-06	2.37e-06	3.17e-06
184	9.999e-07	1.125e-06	2.377e-06	3.182e-06
184.2	1.038e-06	1.146e-06	2.374e-06	3.183e-06
184.4	9.979e-07	1.11e-06	2.366e-06	3.163e-06
184.6	1.027e-06	1.124e-06	2.377e-06	3.19e-06
184.8	9.969e-07	1.143e-06	2.379e-06	3.161e-06
185	1.012e-06	1.133e-06	2.374e-06	3.195e-06
185.2	1.029e-06	1.12e-06	2.377e-06	3.154e-06
185.4	9.969e-07	1.134e-06	2.375e-06	3.18e-06
185.6	1.035e-06	1.144e-06	2.364e-06	3.155e-06
185.8	9.889e-07	1.115e-06	2.366e-06	3.155e-06
186	1.038e-06	1.128e-06	2.37e-06	3.179e-06
186.2	1.011e-06	1.144e-06	2.372e-06	3.152e-06
186.4	1.008e-06	1.118e-06	2.363e-06	3.176e-06
186.6	1.033e-06	1.143e-06	2.37e-06	3.161e-06
186.8	9.989e-07	1.117e-06	2.371e-06	3.152e-06
187	9.838e-07	1.154e-06	2.367e-06	3.177e-06
187.2	1.033e-06	1.118e-06	2.365e-06	3.159e-06
187.4	1.013e-06	1.15e-06	2.362e-06	3.146e-06
187.6	9.979e-07	1.127e-06	2.37e-06	3.177e-06
187.8	1.028e-06	1.106e-06	2.373e-06	3.146e-06
188	9.989e-07	1.142e-06	2.358e-06	3.141e-06
188.2	9.959e-07	1.106e-06	2.365e-06	3.169e-06
188.4	1.037e-06	1.146e-06	2.37e-06	3.125e-06
188.6	9.778e-07	1.119e-06	2.371e-06	3.16e-06
188.8	1.024e-06	1.143e-06	2.357e-06	3.139e-06
189	9.889e-07	1.12e-06	2.356e-06	3.134e-06
189.2	1.031e-06	1.133e-06	2.351e-06	3.137e-06
189.4	9.969e-07	1.15e-06	2.357e-06	3.154e-06
189.6	1.012e-06	1.124e-06	2.362e-06	3.131e-06
189.8	1.018e-06	1.145e-06	2.359e-06	3.155e-06
190	1.012e-06	1.11e-06	2.356e-06	3.156e-06
190.2	1.038e-06	1.138e-06	2.355e-06	3.141e-06
190.4	1.007e-06	1.119e-06	2.364e-06	3.143e-06
190.6	9.999e-07	1.138e-06	2.358e-06	3.139e-06
190.8	1.033e-06	1.122e-06	2.358e-06	3.131e-06
191	9.989e-07	1.155e-06	2.351e-06	3.15e-06
191.2	9.879e-07	1.115e-06	2.357e-06	3.125e-06
191.4	1.033e-06	1.151e-06	2.355e-06	3.129e-06
191.6	1.008e-06	1.126e-06	2.347e-06	3.149e-06
191.8	9.838e-07	1.149e-06	2.358e-06	3.108e-06
192	1.033e-06	1.114e-06	2.355e-06	3.139e-06
192.2	9.909e-07	1.143e-06	2.353e-06	3.131e-06
192.4	1.04e-06	1.14e-06	2.355e-06	3.111e-06
192.6	9.868e-07	1.126e-06	2.357e-06	3.139e-06
192.8	1.029e-06	1.139e-06	2.353e-06	3.108e-06
193	1.004e-06	1.121e-06	2.352e-06	3.134e-06
193.2	1.024e-06	1.134e-06	2.361e-06	3.133e-06
193.4	1.029e-06	1.145e-06	2.35e-06	3.117e-06
193.6	1.008e-06	1.112e-06	2.353e-06	3.127e-06
193.8	1.025e-06	1.123e-06	2.353e-06	3.143e-06
194	9.889e-07	1.145e-06	2.347e-06	3.117e-06
194.2	1.032e-06	1.118e-06	2.343e-06	3.139e-06
194.4	9.939e-07	1.125e-06	2.334e-06	3.134e-06
194.6	1.021e-06	1.15e-06	2.348e-06	3.115e-06
194.8	1.026e-06	1.124e-06	2.348e-06	3.132e-06
195	9.929e-07	1.124e-06	2.34e-06	3.124e-06
195.2	1.026e-06	1.134e-06	2.346e-06	3.107e-06
195.4	9.788e-07	1.119e-06	2.347e-06	3.108e-06
195.6	1.036e-06	1.139e-06	2.343e-06	3.112e-06
195.8	1.001e-06	1.115e-06	2.352e-06	3.111e-06
196	1.034e-06	1.135e-06	2.345e-06	3.107e-06
196.2	1.016e-06	1.115e-06	2.338e-06	3.124e-06
196.4	9.909e-07	1.144e-06	2.346e-06	3.103e-06
196.6	1.028e-06	1.12e-06	2.338e-06	3.123e-06
196.8	1.011e-06	1.16e-06	2.347e-06	3.11e-06
197	9.848e-07	1.124e-06	2.337e-06	3.095e-06
197.2	1.035e-06	1.137e-06	2.333e-06	3.124e-06
197.4	1.015e-06	1.127e-06	2.343e-06	3.106e-06
197.6	9.828e-07	1.133e-06	2.349e-06	3.096e-06
197.8	1.03e-06	1.136e-06	2.347e-06	3.11e-06
198	1.007e-06	1.12e-06	2.336e-06	3.11e-06
198.2	9.868e-07	1.148e-06	2.338e-06	3.097e-06
198.4	1.038e-06	1.123e-06	2.333e-06	3.096e-06
198.6	9.969e-07	1.138e-06	2.337e-06	3.111e-06
198.8	1.03e-06	1.129e-06	2.341e-06	3.082e-06
199	1.007e-06	1.113e-06	2.332e-06	3.09e-06
199.2	1.036e-06	1.141e-06	2.337e-06	3.101e-06
199.4	1.005e-06	1.118e-06	2.336e-06	3.082e-06
199.6	1.013e-06	1.153e-06	2.333e-06	3.082e-06
199.8	1.023e-06	1.112e-06	2.324e-06	3.119e-06
200	9.858e-07	1.123e-06	2.338e-06	3.089e-06
200.2	1.037e-06	1.132e-06	2.337e-06	3.091e-06
200.4	9.969e-07	1.115e-06	2.338e-06	3.076e-06
200.6	9.999e-07	1.144e-06	2.337e-06	3.102e-06
200.8	1.036e-06	1.121e-06	2.338e-06	3.079e-06
201	1.005e-06	1.149e-06	2.333e-06	3.099e-06
201.2	1.011e-06	1.124e-06	2.327e-06	3.094e-06
201.4	1.01e-06	1.136e-06	2.325e-06	3.075e-06
201.6	1.024e-06	1.132e-06	2.342e-06	3.096e-06
201.8	1.01e-06	1.119e-06	2.33e-06	3.082e-06
202	1.021e-06	1.123e-06	2.328e-06	3.071e-06
202.2	1.012e-06	1.143e-06	2.328e-06	3.109e-06
202.4	1.027e-06	1.113e-06	2.328e-06	3.074e-06
202.6	9.959e-07	1.148e-06	2.324e-06	3.105e-06
202.8	1.03e-06	1.121e-06	2.328e-06	3.08e-06
203	9.838e-07	1.131e-06	2.331e-06	3.09e-06
203.2	1.036e-06	1.142e-06	2.323e-06	3.091e-06
203.4	1.016e-06	1.11e-06	2.327e-06	3.072e-06
203.6	9.808e-07	1.122e-06	2.318e-06	3.09e-06
203.8	1.032e-06	1.135e-06	2.336e-06	3.08e-06
204	1.005e-06	1.116e-06	2.328e-06	3.06e-06
204.2	9.818e-07	1.138e-06	2.329e-06	3.081e-06
204.4	1.032e-06	1.122e-06	2.328e-06	3.078e-06
204.6	9.909e-07	1.138e-06	2.323e-06	3.055e-06
204.8	1.021e-06	1.115e-06	2.332e-06	3.079e-06
205	9.939e-07	1.15e-06	2.321e-06	3.074e-06
205.2	1.026e-06	1.127e-06	2.313e-06	3.053e-06
205.4	9.868e-07	1.138e-06	2.321e-06	3.065e-06
205.6	1.024e-06	1.112e-06	2.319e-06	3.069e-06
205.8	1.011e-06	1.148e-06	2.323e-06	3.048e-06
206	1.027e-06	1.121e-06	2.315e-06	3.082e-06
206.2	9.989e-07	1.117e-06	2.323e-06	3.059e-06
206.4	1.028e-06	1.131e-06	2.325e-06	3.061e-06
206.6	9.909e-07	1.147e-06	2.318e-06	3.08e-06
206.8	1.027e-06	1.121e-06	2.314e-06	3.046e-06
207	1.014e-06	1.111e-06	2.32e-06	3.059e-06
207.2	1.005e-06	1.122e-06	2.311e-06	3.074e-06
207.4	1.034e-06	1.145e-06	2.321e-06	3.038e-06
207.6	9.909e-07	1.152e-06	2.319e-06	3.046e-06
207.8	1.025e-06	1.114e-06	2.309e-06	3.073e-06
208	9.929e-07	1.118e-06	2.305e-06	3.052e-06
208.2	1.009e-06	1.135e-06	2.319e-06	3.045e-06
208.4	1.02e-06	1.145e-06	2.312e-06	3.063e-06
208.6	1.002e-06	1.107e-06	2.312e-06	3.054e-06
208.8	1.026e-06	1.138e-06	2.318e-06	3.033e-06
209	9.939e-07	1.115e-06	2.322e-06	3.05e-06
209.2	9.969e-07	1.137e-06	2.313e-06	3.07e-06
209.4	1.035e-06	1.145e-06	2.312e-06	3.046e-06
209.6	1.003e-06	1.103e-06	2.319e-06	3.034e-06
209.8	9.929e-07	1.127e-06	2.311e-06	3.059e-06
210	1.028e-06	1.123e-06	2.313e-06	3.036e-06
210.2	1.01e-06	1.122e-06	2.308e-06	3.031e-06
210.4	9.838e-07	1.121e-06	2.313e-06	3.046e-06
210.6	1.026e-06	1.138e-06	2.319e-06	3.049e-06
210.8	1.022e-06	1.123e-06	2.303e-06	3.025e-06
211	9.999e-07	1.133e-06	2.306e-06	3.048e-06
211.2	1.01e-06	1.111e-06	2.314e-06	3.038e-06
211.4	1.017e-06	1.146e-06	2.308e-06	3.022e-06
211.6	9.848e-07	1.109e-06	2.303e-06	3.047e-06
211.8	1.02e-06	1.145e-06	2.311e-06	3.015e-06
212	1.001e-06	1.114e-06	2.309e-06	3.033e-06
212.2	1.014e-06	1.143e-06	2.299e-06	3.04e-06
212.4	1.02e-06	1.112e-06	2.298e-06	3.014e-06
212.6	1.005e-06	1.14e-06	2.299e-06	3.044e-06
212.8	1.031e-06	1.128e-06	2.299e-06	3.027e-06
213	9.879e-07	1.129e-06	2.301e-06	3.022e-06
213.2	1.024e-06	1.125e-06	2.303e-06	3.044e-06
213.4	9.868e-07	1.125e-06	2.297e-06	3.021e-06
213.6	1.021e-06	1.133e-06	2.299e-06	3.033e-06
213.8	1.005e-06	1.126e-06	2.299e-06	3.046e-06
214	1.011e-06	1.132e-06	2.3e-06	3.016e-06
214.2	9.808e-07	1.114e-06	2.295e-06	3.024e-06
214.4	1.037e-06	1.142e-06	2.301e-06	3.042e-06
214.6	1.007e-06	1.113e-06	2.299e-06	3.027e-06
214.8	9.889e-07	1.15e-06	2.3e-06	3.012e-06
215	1.025e-06	1.124e-06	2.293e-06	3.04e-06
215.2	1.017e-06	1.149e-06	2.305e-06	3.027e-06
215.4	9.899e-07	1.115e-06	2.302e-06	3.022e-06
215.6	1.022e-06	1.137e-06	2.299e-06	3.04e-06
215.8	1.022e-06	1.119e-06	2.301e-06	3.009e-06
216	9.778e-07	1.13e-06	2.295e-06	3.032e-06
216.2	1.024e-06	1.11e-06	2.299e-06	3.007e-06
216.4	9.999e-07	1.125e-06	2.299e-06	3.024e-06
216.6	1.008e-06	1.144e-06	2.289e-06	3.004e-06
216.8	1.026e-06	1.12e-06	2.286e-06	3.022e-06
217	1.005e-06	1.114e-06	2.291e-06	3.007e-06
217.2	1.004e-06	1.125e-06	2.297e-06	3.01e-06
217.4	1.026e-06	1.142e-06	2.3e-06	3.014e-06
217.6	9.959e-07	1.119e-06	2.303e-06	3.015e-06
217.8	1.003e-06	1.131e-06	2.297e-06	3.015e-06
218	1.033e-06	1.108e-06	2.291e-06	2.99e-06
218.2	1.005e-06	1.141e-06	2.297e-06	3.035e-06
218.4	1.001e-06	1.116e-06	2.292e-06	3.005e-06
218.6	1.032e-06	1.138e-06	2.3e-06	2.996e-06
218.8	1.005e-06	1.112e-06	2.288e-06	3.033e-06
219	9.858e-07	1.132e-06	2.285e-06	2.996e-06
219.2	1.037e-06	1.12e-06	2.285e-06	3.014e-06
219.4	1.016e-06	1.124e-06	2.301e-06	3.017e-06
219.6	1.002e-06	1.139e-06	2.282e-06	2.999e-06
219.8	1.027e-06	1.114e-06	2.292e-06	3.009e-06
220	9.919e-07	1.146e-06	2.293e-06	3.025e-06
220.2	1.038e-06	1.119e-06	2.283e-06	2.991e-06
220.4	9.939e-07	1.124e-06	2.295e-06	3.007e-06
220.6	1.037e-06	1.132e-06	2.296e-06	3.013e-06
220.8	9.828e-07	1.113e-06	2.28e-06	2.995e-06
221	1.028e-06	1.14e-06	2.292e-06	3.005e-06
221.2	9.939e-07	1.123e-06	2.291e-06	3.005e-06
221.4	1.014e-06	1.113e-06	2.286e-06	2.989e-06
221.6	1.012e-06	1.139e-06	2.296e-06	3.003e-06
221.8	1.004e-06	1.118e-06	2.283e-06	2.994e-06
222	1.033e-06	1.129e-06	2.283e-06	2.995e-06
222.2	9.899e-07	1.119e-06	2.279e-06	2.979e-06
222.4	1.02e-06	1.133e-06	2.293e-06	3.006e-06
222.6	9.868e-07	1.114e-06	2.286e-06	3e-06
222.8	1.013e-06	1.145e-06	2.278e-06	2.971e-06
223	1.011e-06	1.125e-06	2.283e-06	2.993e-06
223.2	1.008e-06	1.138e-06	2.283e-06	3e-06
223.4	9.828e-07	1.136e-06	2.285e-06	2.976e-06
223.6	1.024e-06	1.128e-06	2.28e-06	2.989e-06
223.8	1.006e-06	1.149e-06	2.274e-06	3.007e-06
224	9.798e-07	1.124e-06	2.278e-06	2.978e-06
224.2	1.034e-06	1.14e-06	2.279e-06	2.981e-06
224.4	1.018e-06	1.133e-06	2.278e-06	3.007e-06
224.6	9.828e-07	1.13e-06	2.286e-06	2.971e-06
224.8	1.034e-06	1.153e-06	2.277e-06	2.985e-06
225	1.024e-06	1.116e-06	2.282e-06	3.001e-06
225.2	9.828e-07	1.14e-06	2.273e-06	2.974e-06
225.4	1.045e-06	1.118e-06	2.278e-06	3.005e-06
225.6	1.004e-06	1.119e-06	2.268e-06	2.97e-06
225.8	1.031e-06	1.13e-06	2.271e-06	2.989e-06
226	9.979e-07	1.113e-06	2.279e-06	2.974e-06
226.2	1.025e-06	1.138e-06	2.268e-06	2.992e-06
226.4	9.919e-07	1.124e-06	2.267e-06	2.992e-06
226.6	1.026e-06	1.125e-06	2.27e-06	2.974e-06
226.8	9.989e-07	1.126e-06	2.273e-06	2.993e-06
227	1.014e-06	1.119e-06	2.281e-06	2.98e-06
227.2	1.033e-06	1.135e-06	2.271e-06	2.988e-06
227.4	9.959e-07	1.125e-06	2.267e-06	2.959e-06
227.6	1.036e-06	1.115e-06	2.269e-06	2.992e-06
227.8	1.015e-06	1.142e-06	2.271e-06	2.955e-06
228	9.959e-07	1.113e-06	2.269e-06	2.997e-06
228.2	1.031e-06	1.134e-06	2.274e-06	2.961e-06
228.4	1.011e-06	1.107e-06	2.277e-06	2.963e-06
228.6	9.909e-07	1.128e-06	2.269e-06	2.992e-06
228.8	1.039e-06	1.129e-06	2.276e-06	2.958e-06
229	9.999e-07	1.106e-06	2.267e-06	2.989e-06
229.2	1.025e-06	1.126e-06	2.273e-06	2.964e-06
229.4	1.002e-06	1.141e-06	2.267e-06	2.953e-06
229.6	1.03e-06	1.106e-06	2.259e-06	2.985e-06
229.8	1.004e-06	1.109e-06	2.273e-06	2.956e-06
230	1.037e-06	1.135e-06	2.269e-06	2.976e-06
230.2	9.768e-07	1.119e-06	2.269e-06	2.958e-06
230.4	1.023e-06	1.139e-06	2.265e-06	2.954e-06
230.6	9.999e-07	1.13e-06	2.274e-06	2.976e-06
230.8	1.013e-06	1.116e-06	2.27e-06	2.96e-06
231	1.027e-06	1.143e-06	2.265e-06	2.965e-06
231.2	9.778e-07	1.115e-06	2.272e-06	2.987e-06
231.4	1.033e-06	1.139e-06	2.261e-06	2.954e-06
231.6	1.009e-06	1.125e-06	2.256e-06	2.962e-06
231.8	9.798e-07	1.146e-06	2.27e-06	2.972e-06
232	1.023e-06	1.105e-06	2.268e-06	2.943e-06
232.2	1.028e-06	1.129e-06	2.271e-06	2.963e-06
232.4	9.929e-07	1.136e-06	2.26e-06	2.949e-06
232.6	1.038e-06	1.11e-06	2.262e-06	2.964e-06
232.8	9.919e-07	1.126e-06	2.258e-06	2.945e-06
233	1.042e-06	1.134e-06	2.26e-06	2.969e-06
233.2	9.778e-07	1.117e-06	2.256e-06	2.943e-06
233.4	1.027e-06	1.145e-06	2.271e-06	2.95e-06
233.6	9.899e-07	1.117e-06	2.261e-06	2.967e-06
233.8	1.014e-06	1.124e-06	2.257e-06	2.934e-06
234	1.026e-06	1.123e-06	2.265e-06	2.965e-06
234.2	1.008e-06	1.138e-06	2.264e-06	2.942e-06
234.4	9.999e-07	1.118e-06	2.26e-06	2.949e-06
234.6	1.024e-06	1.131e-06	2.262e-06	2.96e-06
234.8	1.007e-06	1.129e-06	2.255e-06	2.938e-06
235	1.008e-06	1.12e-06	2.265e-06	2.95e-06
235.2	1.021e-06	1.145e-06	2.265e-06	2.964e-06
235.4	1.01e-06	1.123e-06	2.258e-06	2.947e-06
235.6	1.009e-06	1.126e-06	2.263e-06	2.938e-06
235.8	1.029e-06	1.134e-06	2.254e-06	2.943e-06
236	1.01e-06	1.117e-06	2.258e-06	2.95e-06
236.2	1.045e-06	1.112e-06	2.257e-06	2.933e-06
236.4	9.979e-07	1.144e-06	2.266e-06	2.934e-06
236.6	1.031e-06	1.149e-06	2.241e-06	2.929e-06
236.8	9.879e-07	1.115e-06	2.255e-06	2.963e-06
237	1.026e-06	1.111e-06	2.264e-06	2.919e-06
237.2	9.838e-07	1.124e-06	2.253e-06	2.952e-06
237.4	1.015e-06	1.144e-06	2.256e-06	2.928e-06
237.6	1.02e-06	1.109e-06	2.261e-06	2.943e-06
237.8	1.007e-06	1.131e-06	2.243e-06	2.936e-06
238	1.011e-06	1.136e-06	2.254e-06	2.921e-06
238.2	1.012e-06	1.12e-06	2.251e-06	2.953e-06
238.4	1.014e-06	1.137e-06	2.256e-06	2.935e-06
238.6	1.031e-06	1.114e-06	2.242e-06	2.915e-06
238.8	9.909e-07	1.129e-06	2.247e-06	2.943e-06
239	1.028e-06	1.123e-06	2.257e-06	2.927e-06
239.2	9.848e-07	1.127e-06	2.247e-06	2.92e-06
239.4	1.037e-06	1.128e-06	2.253e-06	2.95e-06
239.6	9.899e-07	1.117e-06	2.243e-06	2.913e-06
239.8	1.009e-06	1.121e-06	2.244e-06	2.923e-06
240	1.02e-06	1.144e-06	2.248e-06	2.914e-06
240.2	9.899e-07	1.112e-06	2.25e-06	2.946e-06
240.4	1.028e-06	1.113e-06	2.247e-06	2.913e-06
240.6	9.989e-07	1.144e-06	2.255e-06	2.919e-06
240.8	9.939e-07	1.124e-06	2.25e-06	2.947e-06
241	1.026e-06	1.127e-06	2.248e-06	2.939e-06
241.2	9.959e-07	1.112e-06	2.253e-06	2.92e-06
241.4	1.026e-06	1.124e-06	2.237e-06	2.926e-06
241.6	1.021e-06	1.128e-06	2.247e-06	2.923e-06
241.8	9.949e-07	1.126e-06	2.233e-06	2.91e-06
242	1.025e-06	1.114e-06	2.241e-06	2.938e-06
242.2	9.959e-07	1.128e-06	2.242e-06	2.918e-06
242.4	1.032e-06	1.115e-06	2.247e-06	2.908e-06
242.6	1.014e-06	1.15e-06	2.247e-06	2.931e-06
242.8	1.013e-06	1.117e-06	2.255e-06	2.901e-06
243	1.015e-06	1.124e-06	2.238e-06	2.927e-06
243.2	1.022e-06	1.125e-06	2.24e-06	2.904e-06
243.4	1.007e-06	1.114e-06	2.241e-06	2.931e-06
243.6	1.033e-06	1.139e-06	2.236e-06	2.898e-06
243.8	9.929e-07	1.117e-06	2.239e-06	2.913e-06
244	1.029e-06	1.122e-06	2.242e-06	2.9e-06
244.2	9.838e-07	1.142e-06	2.236e-06	2.934e-06
244.4	1.029e-06	1.105e-06	2.242e-06	2.919e-06
244.6	9.868e-07	1.12e-06	2.237e-06	2.902e-06
244.8	1.004e-06	1.137e-06	2.244e-06	2.921e-06
245	1.026e-06	1.118e-06	2.235e-06	2.918e-06
245.2	1.003e-06	1.12e-06	2.222e-06	2.89e-06
245.4	9.959e-07	1.129e-06	2.234e-06	2.904e-06
245.6	1.026e-06	1.109e-06	2.233e-06	2.923e-06
245.8	1.008e-06	1.138e-06	2.236e-06	2.892e-06
246	9.848e-07	1.125e-06	2.241e-06	2.913e-06
246.2	1.027e-06	1.118e-06	2.236e-06	2.92e-06
246.4	1.002e-06	1.139e-06	2.231e-06	2.897e-06
246.6	1.001e-06	1.112e-06	2.238e-06	2.919e-06
246.8	1.022e-06	1.131e-06	2.229e-06	2.921e-06
247	9.858e-07	1.128e-06	2.236e-06	2.898e-06
247.2	1.035e-06	1.119e-06	2.234e-06	2.896e-06
247.4	9.848e-07	1.141e-06	2.235e-06	2.919e-06
247.6	1.031e-06	1.116e-06	2.244e-06	2.893e-06
247.8	9.919e-07	1.131e-06	2.231e-06	2.902e-06
248	1.024e-06	1.119e-06	2.233e-06	2.911e-06
248.2	9.939e-07	1.118e-06	2.229e-06	2.89e-06
248.4	1.012e-06	1.13e-06	2.227e-06	2.896e-06
248.6	1.014e-06	1.106e-06	2.241e-06	2.884e-06
248.8	9.989e-07	1.137e-06	2.237e-06	2.894e-06
249	1.036e-06	1.111e-06	2.241e-06	2.887e-06
249.2	9.959e-07	1.148e-06	2.229e-06	2.9e-06
249.4	1.03e-06	1.108e-06	2.227e-06	2.897e-06
249.6	1.008e-06	1.127e-06	2.236e-06	2.882e-06
249.8	9.798e-07	1.109e-06	2.236e-06	2.897e-06
250	1.036e-06	1.138e-06	2.232e-06	2.88e-06
250.2	1.01e-06	1.108e-06	2.239e-06	2.9e-06
250.4	9.949e-07	1.137e-06	2.229e-06	2.882e-06
250.6	1.009e-06	1.109e-06	2.225e-06	2.901e-06
250.8	1.007e-06	1.133e-06	2.23e-06	2.878e-06
251	1.007e-06	1.103e-06	2.226e-06	2.906e-06
251.2	1.024e-06	1.136e-06	2.223e-06	2.868e-06
251.4	9.858e-07	1.099e-06	2.219e-06	2.91e-06
251.6	1.03e-06	1.14e-06	2.227e-06	2.88e-06
251.8	9.728e-07	1.107e-06	2.225e-06	2.908e-06
252	1.035e-06	1.13e-06	2.225e-06	2.873e-06
252.2	1.009e-06	1.11e-06	2.217e-06	2.907e-06
252.4	9.778e-07	1.129e-06	2.22e-06	2.877e-06
252.6	1.03e-06	1.113e-06	2.226e-06	2.897e-06
252.8	1.004e-06	1.124e-06	2.228e-06	2.874e-06
253	1.011e-06	1.122e-06	2.218e-06	2.879e-06
253.2	1.019e-06	1.118e-06	2.222e-06	2.892e-06
253.4	1.008e-06	1.128e-06	2.228e-06	2.873e-06
253.6	1.018e-06	1.134e-06	2.213e-06	2.867e-06
253.8	9.879e-07	1.111e-06	2.231e-06	2.898e-06
254	1.023e-06	1.098e-06	2.223e-06	2.878e-06
254.2	9.959e-07	1.122e-06	2.21e-06	2.859e-06
254.4	1.006e-06	1.137e-06	2.216e-06	2.893e-06
254.6	1.016e-06	1.136e-06	2.222e-06	2.858e-06
254.8	9.969e-07	1.122e-06	2.223e-06	2.886e-06
255	9.979e-07	1.11e-06	2.216e-06	2.874e-06
255.2	1.027e-06	1.116e-06	2.226e-06	2.876e-06
255.4	1.002e-06	1.128e-06	2.215e-06	2.885e-06
255.6	1.003e-06	1.136e-06	2.22e-06	2.869e-06
255.8	1.026e-06	1.119e-06	2.224e-06	2.867e-06
256	9.858e-07	1.129e-06	2.226e-06	2.882e-06
256.2	1.017e-06	1.148e-06	2.217e-06	2.86e-06
256.4	9.818e-07	1.116e-06	2.213e-06	2.876e-06
256.6	1.021e-06	1.137e-06	2.214e-06	2.848e-06
256.8	9.758e-07	1.123e-06	2.216e-06	2.861e-06
257	1.033e-06	1.116e-06	2.211e-06	2.88e-06
257.2	1.006e-06	1.14e-06	2.22e-06	2.85e-06
257.4	9.959e-07	1.118e-06	2.212e-06	2.883e-06
257.6	1.028e-06	1.143e-06	2.217e-06	2.855e-06
257.8	1.006e-06	1.107e-06	2.211e-06	2.879e-06
258	9.828e-07	1.142e-06	2.219e-06	2.87e-06
258.2	1.018e-06	1.116e-06	2.218e-06	2.85e-06
258.4	9.868e-07	1.138e-06	2.222e-06	2.886e-06
258.6	1.025e-06	1.107e-06	2.205e-06	2.859e-06
258.8	9.919e-07	1.144e-06	2.215e-06	2.862e-06
259	1.006e-06	1.117e-06	2.219e-06	2.877e-06
259.2	1.015e-06	1.143e-06	2.217e-06	2.862e-06
259.4	1.002e-06	1.106e-06	2.215e-06	2.846e-06
259.6	9.989e-07	1.141e-06	2.214e-06	2.879e-06
259.8	1.015e-06	1.109e-06	2.209e-06	2.857e-06
260	9.879e-07	1.131e-06	2.219e-06	2.853e-06
260.2	1.021e-06	1.11e-06	2.21e-06	2.874e-06
260.4	1.006e-06	1.134e-06	2.209e-06	2.843e-06
260.6	1.002e-06	1.103e-06	2.204e-06	2.85e-06
260.8	1.027e-06	1.138e-06	2.211e-06	2.87e-06
261	1.002e-06	1.107e-06	2.209e-06	2.841e-06
261.2	1.035e-06	1.123e-06	2.214e-06	2.852e-06
261.4	9.899e-07	1.141e-06	2.215e-06	2.865e-06
261.6	1.022e-06	1.134e-06	2.214e-06	2.84e-06
261.8	9.979e-07	1.116e-06	2.209e-06	2.861e-06
262	1.01e-06	1.095e-06	2.213e-06	2.859e-06
262.2	1.026e-06	1.123e-06	2.218e-06	2.834e-06
262.4	9.939e-07	1.144e-06	2.212e-06	2.855e-06
262.6	9.929e-07	1.13e-06	2.212e-06	2.835e-06
262.8	1.029e-06	1.11e-06	2.207e-06	2.837e-06
263	9.999e-07	1.117e-06	2.202e-06	2.859e-06
263.2	1.013e-06	1.126e-06	2.204e-06	2.83e-06
263.4	9.949e-07	1.147e-06	2.208e-06	2.846e-06
263.6	1.029e-06	1.128e-06	2.196e-06	2.838e-06
263.8	9.848e-07	1.106e-06	2.209e-06	2.855e-06
264	1.033e-06	1.106e-06	2.201e-06	2.856e-06
264.2	9.979e-07	1.122e-06	2.199e-06	2.826e-06
264.4	1.014e-06	1.135e-06	2.204e-06	2.854e-06
264.6	1.007e-06	1.124e-06	2.208e-06	2.848e-06
264.8	1.016e-06	1.113e-06	2.211e-06	2.821e-06
265	9.929e-07	1.135e-06	2.202e-06	2.854e-06
265.2	1.027e-06	1.114e-06	2.208e-06	2.834e-06
265.4	1.023e-06	1.145e-06	2.202e-06	2.862e-06
265.6	9.939e-07	1.105e-06	2.2e-06	2.848e-06
265.8	1.023e-06	1.135e-06	2.198e-06	2.836e-06
266	1.028e-06	1.118e-06	2.203e-06	2.859e-06
266.2	9.889e-07	1.139e-06	2.21e-06	2.84e-06
266.4	9.828e-07	1.114e-06	2.201e-06	2.824e-06
266.6	1.034e-06	1.142e-06	2.2e-06	2.85e-06
266.8	9.929e-07	1.115e-06	2.203e-06	2.845e-06
267	1.029e-06	1.134e-06	2.196e-06	2.828e-06
267.2	1.013e-06	1.118e-06	2.198e-06	2.846e-06
267.4	1.031e-06	1.128e-06	2.204e-06	2.847e-06
267.6	9.879e-07	1.12e-06	2.195e-06	2.824e-06
267.8	1.024e-06	1.112e-06	2.202e-06	2.844e-06
268	9.798e-07	1.125e-06	2.194e-06	2.837e-06
268.2	1.022e-06	1.135e-06	2.206e-06	2.815e-06
268.4	9.858e-07	1.122e-06	2.19e-06	2.843e-06
268.6	1.031e-06	1.11e-06	2.201e-06	2.838e-06
268.8	1.008e-06	1.125e-06	2.201e-06	2.823e-06
269	9.828e-07	1.145e-06	2.209e-06	2.846e-06
269.2	1.027e-06	1.121e-06	2.197e-06	2.817e-06
269.4	1.021e-06	1.104e-06	2.203e-06	2.841e-06
269.6	9.858e-07	1.131e-06	2.195e-06	2.82e-06
269.8	1.02e-06	1.151e-06	2.201e-06	2.824e-06
270	1.025e-06	1.142e-06	2.18e-06	2.841e-06
270.2	9.808e-07	1.111e-06	2.195e-06	2.812e-06
270.4	1.033e-06	1.128e-06	2.192e-06	2.83e-06
270.6	1.009e-06	1.129e-06	2.197e-06	2.847e-06
270.8	9.889e-07	1.127e-06	2.198e-06	2.813e-06
271	1.026e-06	1.124e-06	2.201e-06	2.833e-06
271.2	1.009e-06	1.127e-06	2.201e-06	2.834e-06
271.4	9.848e-07	1.115e-06	2.189e-06	2.818e-06
271.6	1.028e-06	1.143e-06	2.196e-06	2.83e-06
271.8	1.006e-06	1.108e-06	2.2e-06	2.839e-06
272	1.024e-06	1.131e-06	2.197e-06	2.81e-06
272.2	9.959e-07	1.118e-06	2.192e-06	2.843e-06
272.4	1.039e-06	1.114e-06	2.192e-06	2.815e-06
272.6	1.01e-06	1.129e-06	2.185e-06	2.843e-06
272.8	9.949e-07	1.1e-06	2.194e-06	2.82e-06
273	1.02e-06	1.135e-06	2.194e-06	2.814e-06
273.2	1.01e-06	1.109e-06	2.193e-06	2.837e-06
273.4	9.828e-07	1.139e-06	2.185e-06	2.807e-06
273.6	1.034e-06	1.114e-06	2.189e-06	2.822e-06
273.8	1.02e-06	1.135e-06	2.197e-06	2.836e-06
274	9.899e-07	1.122e-06	2.181e-06	2.818e-06
274.2	1.006e-06	1.122e-06	2.193e-06	2.806e-06
274.4	1.018e-06	1.124e-06	2.191e-06	2.83e-06
274.6	1.007e-06	1.113e-06	2.187e-06	2.806e-06
274.8	1.022e-06	1.122e-06	2.185e-06	2.806e-06
275	1.006e-06	1.14e-06	2.185e-06	2.825e-06
275.2	1.024e-06	1.129e-06	2.195e-06	2.798e-06
275.4	1.005e-06	1.106e-06	2.19e-06	2.798e-06
275.6	1.029e-06	1.119e-06	2.188e-06	2.83e-06
275.8	1.005e-06	1.134e-06	2.196e-06	2.813e-06
276	9.919e-07	1.117e-06	2.191e-06	2.794e-06
276.2	1.026e-06	1.09e-06	2.193e-06	2.812e-06
276.4	1.009e-06	1.119e-06	2.188e-06	2.811e-06
276.6	9.879e-07	1.137e-06	2.192e-06	2.792e-06
276.8	1.038e-06	1.113e-06	2.183e-06	2.806e-06
277	9.909e-07	1.14e-06	2.186e-06	2.809e-06
277.2	1.034e-06	1.114e-06	2.188e-06	2.799e-06
277.4	9.808e-07	1.148e-06	2.185e-06	2.807e-06
277.6	1.034e-06	1.105e-06	2.191e-06	2.818e-06
277.8	9.969e-07	1.131e-06	2.189e-06	2.79e-06
278	1.02e-06	1.112e-06	2.188e-06	2.807e-06
278.2	9.899e-07	1.129e-06	2.179e-06	2.81e-06
278.4	1.013e-06	1.121e-06	2.191e-06	2.789e-06
278.6	1.008e-06	1.115e-06	2.19e-06	2.802e-06
278.8	1.013e-06	1.125e-06	2.183e-06	2.804e-06
279	9.989e-07	1.12e-06	2.183e-06	2.781e-06
279.2	1.03e-06	1.128e-06	2.186e-06	2.797e-06
279.4	1.007e-06	1.11e-06	2.178e-06	2.804e-06
279.6	9.959e-07	1.13e-06	2.187e-06	2.769e-06
279.8	1.029e-06	1.11e-06	2.186e-06	2.787e-06
280	1.009e-06	1.14e-06	2.181e-06	2.815e-06
280.2	9.868e-07	1.107e-06	2.177e-06	2.794e-06
280.4	1.032e-06	1.137e-06	2.18e-06	2.784e-06
280.6	1.018e-06	1.115e-06	2.177e-06	2.802e-06
280.8	9.818e-07	1.134e-06	2.18e-06	2.798e-06
281	1.02e-06	1.126e-06	2.174e-06	2.78e-06
281.2	1.024e-06	1.125e-06	2.182e-06	2.799e-06
281.4	9.879e-07	1.141e-06	2.171e-06	2.796e-06
281.6	1.022e-06	1.108e-06	2.182e-06	2.783e-06
281.8	9.939e-07	1.129e-06	2.179e-06	2.795e-06
282	1.012e-06	1.127e-06	2.168e-06	2.797e-06
282.2	1.021e-06	1.112e-06	2.18e-06	2.791e-06
282.4	1.009e-06	1.109e-06	2.177e-06	2.797e-06
282.6	1.036e-06	1.138e-06	2.167e-06	2.8e-06
282.8	9.959e-07	1.119e-06	2.183e-06	2.794e-06
283	1.029e-06	1.106e-06	2.174e-06	2.799e-06
283.2	9.868e-07	1.136e-06	2.182e-06	2.79e-06
283.4	1.029e-06	1.129e-06	2.178e-06	2.814e-06
283.6	9.999e-07	1.115e-06	2.18e-06	2.777e-06
283.8	9.989e-07	1.118e-06	2.177e-06	2.789e-06
284	1.022e-06	1.138e-06	2.182e-06	2.795e-06
284.2	9.969e-07	1.11e-06	2.174e-06	2.791e-06
284.4	1.031e-06	1.136e-06	2.179e-06	2.78e-06
284.6	9.838e-07	1.133e-06	2.167e-06	2.794e-06
284.8	1.026e-06	1.104e-06	2.175e-06	2.768e-06
285	9.889e-07	1.146e-06	2.178e-06	2.785e-06
285.2	1.016e-06	1.12e-06	2.167e-06	2.792e-06
285.4	1.015e-06	1.135e-06	2.174e-06	2.776e-06
285.6	1.02e-06	1.119e-06	2.171e-06	2.802e-06
285.8	9.838e-07	1.114e-06	2.176e-06	2.782e-06
286	1.042e-06	1.12e-06	2.182e-06	2.784e-06
286.2	1.007e-06	1.116e-06	2.178e-06	2.803e-06
286.4	9.808e-07	1.113e-06	2.183e-06	2.77e-06
286.6	1.024e-06	1.135e-06	2.173e-06	2.797e-06
286.8	1.01e-06	1.104e-06	2.169e-06	2.772e-06
287	9.919e-07	1.136e-06	2.176e-06	2.791e-06
287.2	1.028e-06	1.111e-06	2.173e-06	2.78e-06
287.4	1.02e-06	1.129e-06	2.165e-06	2.764e-06
287.6	9.969e-07	1.115e-06	2.163e-06	2.791e-06
287.8	1.018e-06	1.094e-06	2.166e-06	2.787e-06
288	1.02e-06	1.135e-06	2.165e-06	2.767e-06
288.2	1.004e-06	1.142e-06	2.174e-06	2.795e-06
288.4	9.969e-07	1.116e-06	2.172e-06	2.784e-06
288.6	1.026e-06	1.134e-06	2.168e-06	2.762e-06
288.8	1.004e-06	1.119e-06	2.166e-06	2.788e-06
289	9.989e-07	1.103e-06	2.172e-06	2.778e-06
289.2	1.023e-06	1.127e-06	2.166e-06	2.774e-06
289.4	9.738e-07	1.132e-06	2.164e-06	2.782e-06
289.6	1.031e-06	1.113e-06	2.17e-06	2.767e-06
289.8	1.005e-06	1.137e-06	2.174e-06	2.785e-06
290	1.008e-06	1.128e-06	2.173e-06	2.763e-06
290.2	1.026e-06	1.128e-06	2.174e-06	2.765e-06
290.4	9.989e-07	1.129e-06	2.176e-06	2.779e-06
290.6	1.03e-06	1.118e-06	2.162e-06	2.761e-06
290.8	9.868e-07	1.139e-06	2.167e-06	2.777e-06
291	1.026e-06	1.124e-06	2.168e-06	2.77e-06
291.2	9.879e-07	1.106e-06	2.171e-06	2.766e-06
291.4	1.042e-06	1.13e-06	2.168e-06	2.785e-06
291.6	1.004e-06	1.139e-06	2.163e-06	2.757e-06
291.8	9.798e-07	1.1e-06	2.166e-06	2.795e-06
292	1.032e-06	1.118e-06	2.166e-06	2.752e-06
292.2	1.011e-06	1.13e-06	2.165e-06	2.763e-06
292.4	9.758e-07	1.132e-06	2.156e-06	2.778e-06
292.6	1.028e-06	1.118e-06	2.17e-06	2.759e-06
292.8	1.017e-06	1.113e-06	2.169e-06	2.782e-06
293	9.768e-07	1.134e-06	2.164e-06	2.761e-06
293.2	1.023e-06	1.119e-06	2.17e-06	2.755e-06
293.4	9.929e-07	1.125e-06	2.143e-06	2.772e-06
293.6	1.023e-06	1.12e-06	2.168e-06	2.762e-06
293.8	9.848e-07	1.126e-06	2.158e-06	2.761e-06
294	1.021e-06	1.127e-06	2.162e-06	2.782e-06
294.2	1.018e-06	1.126e-06	2.161e-06	2.755e-06
294.4	1.011e-06	1.113e-06	2.168e-06	2.762e-06
294.6	1.034e-06	1.138e-06	2.164e-06	2.781e-06
294.8	9.879e-07	1.117e-06	2.151e-06	2.757e-06
295	1.026e-06	1.124e-06	2.161e-06	2.758e-06
295.2	9.899e-07	1.127e-06	2.164e-06	2.769e-06
295.4	1.019e-06	1.112e-06	2.156e-06	2.754e-06
295.6	9.858e-07	1.146e-06	2.165e-06	2.758e-06
295.8	1.033e-06	1.119e-06	2.159e-06	2.77e-06
296	1.019e-06	1.133e-06	2.155e-06	2.756e-06
296.2	9.858e-07	1.126e-06	2.166e-06	2.768e-06
296.4	1.025e-06	1.124e-06	2.154e-06	2.733e-06
296.6	9.969e-07	1.127e-06	2.15e-06	2.768e-06
296.8	1.025e-06	1.114e-06	2.166e-06	2.757e-06
297	1.008e-06	1.135e-06	2.161e-06	2.74e-06
297.2	1.025e-06	1.108e-06	2.161e-06	2.77e-06
297.4	9.899e-07	1.135e-06	2.156e-06	2.754e-06
297.6	1.017e-06	1.108e-06	2.16e-06	2.74e-06
297.8	9.879e-07	1.129e-06	2.152e-06	2.767e-06
298	1.023e-06	1.112e-06	2.17e-06	2.738e-06
298.2	9.939e-07	1.145e-06	2.15e-06	2.764e-06
298.4	1.012e-06	1.122e-06	2.144e-06	2.767e-06
298.6	1.022e-06	1.139e-06	2.162e-06	2.736e-06
298.8	9.929e-07	1.121e-06	2.157e-06	2.765e-06
299	9.939e-07	1.123e-06	2.147e-06	2.746e-06
299.2	1.024e-06	1.133e-06	2.158e-06	2.736e-06
299.4	1.005e-06	1.114e-06	2.158e-06	2.749e-06
299.6	9.939e-07	1.136e-06	2.152e-06	2.758e-06
299.8	1.021e-06	1.128e-06	2.163e-06	2.732e-06
300	1.003e-06	1.128e-06	2.163e-06	2.748e-06
300.2	1.015e-06	1.133e-06	2.15e-06	2.759e-06
300.4	1.033e-06	1.111e-06	2.153e-06	2.737e-06
300.6	1.006e-06	1.138e-06	2.158e-06	2.751e-06
300.8	1.036e-06	1.122e-06	2.156e-06	2.753e-06
301	9.889e-07	1.132e-06	2.158e-06	2.736e-06
301.2	1.03e-06	1.129e-06	2.146e-06	2.741e-06
301.4	1.002e-06	1.112e-06	2.153e-06	2.75e-06
301.6	1.013e-06	1.125e-06	2.155e-06	2.725e-06
301.8	1.016e-06	1.113e-06	2.156e-06	2.763e-06
302	1.02e-06	1.129e-06	2.154e-06	2.729e-06
302.2	9.828e-07	1.097e-06	2.153e-06	2.754e-06
302.4	1.035e-06	1.136e-06	2.147e-06	2.736e-06
302.6	1.014e-06	1.108e-06	2.148e-06	2.728e-06
302.8	9.848e-07	1.134e-06	2.15e-06	2.751e-06
303	1.023e-06	1.11e-06	2.146e-06	2.725e-06
303.2	1.025e-06	1.145e-06	2.147e-06	2.758e-06
303.4	9.858e-07	1.115e-06	2.142e-06	2.73e-06
303.6	1.016e-06	1.145e-06	2.15e-06	2.739e-06
303.8	1.015e-06	1.123e-06	2.154e-06	2.754e-06
304	9.858e-07	1.138e-06	2.144e-06	2.725e-06
304.2	1.02e-06	1.109e-06	2.145e-06	2.757e-06
304.4	1.013e-06	1.127e-06	2.159e-06	2.716e-06
304.6	1.014e-06	1.12e-06	2.147e-06	2.732e-06
304.8	1.007e-06	1.119e-06	2.139e-06	2.736e-06
305	1.037e-06	1.119e-06	2.151e-06	2.715e-06
305.2	1.001e-06	1.139e-06	2.147e-06	2.747e-06
305.4	1.036e-06	1.104e-06	2.147e-06	2.736e-06
305.6	9.909e-07	1.12e-06	2.143e-06	2.727e-06
305.8	1.013e-06	1.135e-06	2.152e-06	2.723e-06
306	1.023e-06	1.112e-06	2.147e-06	2.748e-06
306.2	9.989e-07	1.107e-06	2.141e-06	2.723e-06
306.4	1.038e-06	1.124e-06	2.133e-06	2.73e-06
306.6	9.969e-07	1.138e-06	2.145e-06	2.749e-06
306.8	1.03e-06	1.103e-06	2.15e-06	2.715e-06
307	1.013e-06	1.106e-06	2.134e-06	2.738e-06
307.2	9.929e-07	1.127e-06	2.149e-06	2.75e-06
307.4	1.023e-06	1.14e-06	2.137e-06	2.714e-06
307.6	9.848e-07	1.105e-06	2.14e-06	2.735e-06
307.8	1.038e-06	1.138e-06	2.147e-06	2.735e-06
308	9.999e-07	1.112e-06	2.139e-06	2.713e-06
308.2	1.017e-06	1.131e-06	2.145e-06	2.718e-06
308.4	1.021e-06	1.117e-06	2.15e-06	2.737e-06
308.6	1.011e-06	1.132e-06	2.144e-06	2.712e-06
308.8	1.008e-06	1.107e-06	2.144e-06	2.716e-06
309	1.021e-06	1.132e-06	2.142e-06	2.733e-06
309.2	9.929e-07	1.112e-06	2.143e-06	2.704e-06
309.4	1.03e-06	1.11e-06	2.142e-06	2.739e-06
309.6	1.004e-06	1.12e-06	2.148e-06	2.709e-06
309.8	9.979e-07	1.134e-06	2.141e-06	2.728e-06
310	1.011e-06	1.128e-06	2.145e-06	2.724e-06
310.2	1.02e-06	1.11e-06	2.144e-06	2.714e-06
310.4	1.008e-06	1.124e-06	2.133e-06	2.733e-06
310.6	1.024e-06	1.115e-06	2.143e-06	2.706e-06
310.8	1.002e-06	1.123e-06	2.142e-06	2.737e-06
311	1.018e-06	1.106e-06	2.135e-06	2.718e-06
311.2	1.013e-06	1.136e-06	2.135e-06	2.705e-06
311.4	9.808e-07	1.106e-06	2.138e-06	2.723e-06
311.6	1.023e-06	1.142e-06	2.139e-06	2.71e-06
311.8	1.017e-06	1.122e-06	2.144e-06	2.729e-06
312	9.848e-07	1.114e-06	2.14e-06	2.706e-06
312.2	1.023e-06	1.14e-06	2.127e-06	2.722e-06
312.4	1.021e-06	1.117e-06	2.135e-06	2.728e-06
312.6	9.889e-07	1.139e-06	2.139e-06	2.712e-06
312.8	1.014e-06	1.108e-06	2.137e-06	2.717e-06
313	1.022e-06	1.124e-06	2.141e-06	2.716e-06
313.2	9.989e-07	1.139e-06	2.128e-06	2.702e-06
313.4	1.02e-06	1.12e-06	2.125e-06	2.73e-06
313.6	1.022e-06	1.116e-06	2.135e-06	2.718e-06
313.8	9.879e-07	1.141e-06	2.131e-06	2.708e-06
314	1.023e-06	1.134e-06	2.138e-06	2.726e-06
314.2	1.021e-06	1.114e-06	2.13e-06	2.709e-06
314.4	9.939e-07	1.13e-06	2.137e-06	2.712e-06
314.6	1.026e-06	1.115e-06	2.142e-06	2.728e-06
314.8	9.858e-07	1.129e-06	2.129e-06	2.702e-06
315	1.018e-06	1.139e-06	2.135e-06	2.716e-06
315.2	1.005e-06	1.111e-06	2.137e-06	2.727e-06
315.4	1.016e-06	1.146e-06	2.137e-06	2.697e-06
315.6	9.828e-07	1.12e-06	2.13e-06	2.713e-06
315.8	1.034e-06	1.124e-06	2.124e-06	2.711e-06
316	1.02e-06	1.113e-06	2.13e-06	2.69e-06
316.2	9.848e-07	1.13e-06	2.125e-06	2.718e-06
316.4	1.033e-06	1.122e-06	2.138e-06	2.706e-06
316.6	9.848e-07	1.111e-06	2.133e-06	2.731e-06
316.8	1.031e-06	1.129e-06	2.138e-06	2.685e-06
317	9.858e-07	1.107e-06	2.128e-06	2.715e-06
317.2	1.023e-06	1.13e-06	2.118e-06	2.71e-06
317.4	9.979e-07	1.108e-06	2.136e-06	2.686e-06
317.6	1.016e-06	1.144e-06	2.127e-06	2.715e-06
317.8	1.016e-06	1.11e-06	2.132e-06	2.706e-06
318	9.969e-07	1.129e-06	2.136e-06	2.696e-06
318.2	1.039e-06	1.114e-06	2.128e-06	2.703e-06
318.4	9.949e-07	1.131e-06	2.114e-06	2.704e-06
318.6	1.027e-06	1.128e-06	2.134e-06	2.699e-06
318.8	9.879e-07	1.11e-06	2.122e-06	2.702e-06
319	1.024e-06	1.138e-06	2.124e-06	2.703e-06
319.2	1.011e-06	1.106e-06	2.133e-06	2.694e-06
319.4	1.01e-06	1.139e-06	2.124e-06	2.716e-06
319.6	1.02e-06	1.13e-06	2.125e-06	2.692e-06
319.8	1.008e-06	1.112e-06	2.128e-06	2.709e-06
320	9.959e-07	1.138e-06	2.128e-06	2.693e-06
320.2	1.029e-06	1.109e-06	2.128e-06	2.712e-06
320.4	9.959e-07	1.142e-06	2.13e-06	2.69e-06
320.6	9.959e-07	1.116e-06	2.125e-06	2.688e-06
320.8	1.032e-06	1.127e-06	2.127e-06	2.709e-06
321	1.007e-06	1.123e-06	2.129e-06	2.694e-06
321.2	9.818e-07	1.126e-06	2.122e-06	2.685e-06
321.4	1.035e-06	1.115e-06	2.117e-06	2.713e-06
321.6	1.008e-06	1.134e-06	2.121e-06	2.701e-06
321.8	9.838e-07	1.113e-06	2.131e-06	2.697e-06
322	1.039e-06	1.106e-06	2.123e-06	2.707e-06
322.2	1.009e-06	1.125e-06	2.115e-06	2.677e-06
322.4	1.001e-06	1.133e-06	2.137e-06	2.703e-06
322.6	1.011e-06	1.119e-06	2.128e-06	2.691e-06
322.8	1.02e-06	1.107e-06	2.116e-06	2.701e-06
323	1.017e-06	1.13e-06	2.119e-06	2.686e-06
323.2	1.038e-06	1.122e-06	2.125e-06	2.716e-06
323.4	1.006e-06	1.125e-06	2.128e-06	2.685e-06
323.6	9.969e-07	1.117e-06	2.116e-06	2.688e-06
323.8	1.029e-06	1.112e-06	2.118e-06	2.71e-06
324	9.929e-07	1.111e-06	2.118e-06	2.682e-06
324.2	1.031e-06	1.129e-06	2.115e-06	2.706e-06
324.4	9.879e-07	1.102e-06	2.124e-06	2.697e-06
324.6	1.023e-06	1.121e-06	2.114e-06	2.682e-06
324.8	9.949e-07	1.13e-06	2.106e-06	2.693e-06
325	1.019e-06	1.106e-06	2.124e-06	2.678e-06
325.2	1.004e-06	1.11e-06	2.117e-06	2.688e-06
325.4	1.013e-06	1.123e-06	2.115e-06	2.69e-06
325.6	1.031e-06	1.131e-06	2.11e-06	2.672e-06
325.8	1.007e-06	1.105e-06	2.119e-06	2.704e-06
326	9.838e-07	1.108e-06	2.12e-06	2.673e-06
326.2	1.028e-06	1.138e-06	2.127e-06	2.686e-06
326.4	1.022e-06	1.11e-06	2.116e-06	2.701e-06
326.6	9.818e-07	1.144e-06	2.122e-06	2.674e-06
326.8	1.012e-06	1.121e-06	2.114e-06	2.68e-06
327	1.035e-06	1.137e-06	2.111e-06	2.691e-06
327.2	9.909e-07	1.123e-06	2.113e-06	2.671e-06
327.4	1.027e-06	1.133e-06	2.11e-06	2.685e-06
327.6	1.025e-06	1.12e-06	2.11e-06	2.702e-06
327.8	1.002e-06	1.135e-06	2.117e-06	2.669e-06
328	9.868e-07	1.117e-06	2.118e-06	2.671e-06
328.2	1.035e-06	1.131e-06	2.11e-06	2.69e-06
328.4	1.012e-06	1.109e-06	2.116e-06	2.678e-06
328.6	9.838e-07	1.14e-06	2.115e-06	2.671e-06
328.8	1.032e-06	1.105e-06	2.116e-06	2.702e-06
329	9.848e-07	1.14e-06	2.117e-06	2.671e-06
329.2	1.029e-06	1.112e-06	2.109e-06	2.696e-06
329.4	1.001e-06	1.14e-06	2.112e-06	2.665e-06
329.6	1.037e-06	1.108e-06	2.107e-06	2.698e-06
329.8	9.778e-07	1.134e-06	2.117e-06	2.671e-06
330	1.029e-06	1.119e-06	2.114e-06	2.672e-06
330.2	9.969e-07	1.122e-06	2.113e-06	2.695e-06
330.4	1.019e-06	1.131e-06	2.12e-06	2.68e-06
330.6	1.027e-06	1.116e-06	2.116e-06	2.678e-06
330.8	1.011e-06	1.134e-06	2.106e-06	2.678e-06
331	1.03e-06	1.118e-06	2.119e-06	2.667e-06
331.2	1.018e-06	1.147e-06	2.109e-06	2.648e-06
331.4	9.828e-07	1.114e-06	2.105e-06	2.69e-06
331.6	1.033e-06	1.136e-06	2.107e-06	2.654e-06
331.8	1.02e-06	1.133e-06	2.107e-06	2.693e-06
332	9.909e-07	1.115e-06	2.116e-06	2.664e-06
332.2	1.012e-06	1.106e-06	2.112e-06	2.673e-06
332.4	1.015e-06	1.138e-06	2.108e-06	2.676e-06
332.6	9.909e-07	1.12e-06	2.113e-06	2.668e-06
332.8	9.969e-07	1.102e-06	2.103e-06	2.665e-06
333	1.007e-06	1.128e-06	2.103e-06	2.686e-06
333.2	1.015e-06	1.13e-06	2.108e-06	2.66e-06
333.4	1.005e-06	1.105e-06	2.111e-06	2.684e-06
333.6	1.026e-06	1.117e-06	2.105e-06	2.656e-06
333.8	9.919e-07	1.144e-06	2.107e-06	2.676e-06
334	1.044e-06	1.112e-06	2.115e-06	2.684e-06
334.2	1.006e-06	1.131e-06	2.103e-06	2.659e-06
334.4	1.011e-06	1.105e-06	2.108e-06	2.678e-06
334.6	1.019e-06	1.135e-06	2.111e-06	2.673e-06
334.8	9.808e-07	1.101e-06	2.112e-06	2.659e-06
335	1.026e-06	1.133e-06	2.107e-06	2.68e-06
335.2	1.01e-06	1.109e-06	2.118e-06	2.67e-06
335.4	9.808e-07	1.124e-06	2.108e-06	2.664e-06
335.6	1.031e-06	1.128e-06	2.09e-06	2.674e-06
335.8	1.004e-06	1.106e-06	2.11e-06	2.669e-06
336	1.018e-06	1.126e-06	2.1e-06	2.651e-06
336.2	1.005e-06	1.133e-06	2.109e-06	2.668e-06
336.4	1.033e-06	1.1e-06	2.101e-06	2.653e-06
336.6	9.838e-07	1.121e-06	2.108e-06	2.67e-06
336.8	1.022e-06	1.135e-06	2.104e-06	2.661e-06
337	1.005e-06	1.109e-06	2.101e-06	2.669e-06
337.2	1.008e-06	1.119e-06	2.107e-06	2.644e-06
337.4	1.018e-06	1.137e-06	2.096e-06	2.665e-06
337.6	9.999e-07	1.109e-06	2.104e-06	2.662e-06
337.8	1.03e-06	1.109e-06	2.101e-06	2.645e-06
338	9.828e-07	1.144e-06	2.092e-06	2.664e-06
338.2	1.021e-06	1.117e-06	2.106e-06	2.66e-06
338.4	1.023e-06	1.119e-06	2.106e-06	2.638e-06
338.6	9.909e-07	1.13e-06	2.111e-06	2.671e-06
338.8	1.023e-06	1.127e-06	2.102e-06	2.662e-06
339	9.969e-07	1.114e-06	2.1e-06	2.653e-06
339.2	1.007e-06	1.129e-06	2.101e-06	2.676e-06
339.4	1.033e-06	1.111e-06	2.109e-06	2.645e-06
339.6	9.808e-07	1.13e-06	2.1e-06	2.666e-06
339.8	1.021e-06	1.128e-06	2.101e-06	2.666e-06
340	9.929e-07	1.113e-06	2.101e-06	2.648e-06
340.2	1.021e-06	1.143e-06	2.108e-06	2.662e-06
340.4	1.014e-06	1.11e-06	2.098e-06	2.659e-06
340.6	1.008e-06	1.131e-06	2.099e-06	2.65e-06
340.8	1.034e-06	1.117e-06	2.109e-06	2.665e-06
341	1.012e-06	1.115e-06	2.103e-06	2.644e-06
341.2	9.758e-07	1.129e-06	2.103e-06	2.667e-06
341.4	1.03e-06	1.109e-06	2.103e-06	2.639e-06
341.6	1.008e-06	1.117e-06	2.104e-06	2.656e-06
341.8	9.788e-07	1.135e-06	2.1e-06	2.651e-06
342	1.037e-06	1.122e-06	2.101e-06	2.637e-06
342.2	1.001e-06	1.095e-06	2.101e-06	2.66e-06
342.4	1.037e-06	1.124e-06	2.101e-06	2.639e-06
342.6	9.969e-07	1.122e-06	2.102e-06	2.664e-06
342.8	1.038e-06	1.106e-06	2.102e-06	2.641e-06
343	9.818e-07	1.122e-06	2.106e-06	2.646e-06
343.2	1.03e-06	1.113e-06	2.096e-06	2.665e-06
343.4	9.919e-07	1.129e-06	2.11e-06	2.634e-06
343.6	1.005e-06	1.108e-06	2.095e-06	2.642e-06
343.8	1.02e-06	1.142e-06	2.103e-06	2.653e-06
344	1.006e-06	1.106e-06	2.101e-06	2.651e-06
344.2	9.889e-07	1.13e-06	2.097e-06	2.625e-06
344.4	1.025e-06	1.118e-06	2.094e-06	2.654e-06
344.6	9.979e-07	1.131e-06	2.098e-06	2.642e-06
344.8	9.858e-07	1.126e-06	2.099e-06	2.655e-06
345	1.026e-06	1.112e-06	2.09e-06	2.64e-06
345.2	1.019e-06	1.141e-06	2.091e-06	2.656e-06
345.4	9.858e-07	1.108e-06	2.096e-06	2.636e-06
345.6	1.023e-06	1.136e-06	2.1e-06	2.661e-06
345.8	1.026e-06	1.108e-06	2.098e-06	2.64e-06
346	9.858e-07	1.141e-06	2.097e-06	2.649e-06
346.2	1.028e-06	1.115e-06	2.103e-06	2.652e-06
346.4	1.026e-06	1.126e-06	2.101e-06	2.631e-06
346.6	9.868e-07	1.119e-06	2.101e-06	2.655e-06
346.8	1.022e-06	1.145e-06	2.097e-06	2.64e-06
347	1.019e-06	1.105e-06	2.095e-06	2.64e-06
347.2	1.017e-06	1.133e-06	2.085e-06	2.65e-06
347.4	1.012e-06	1.11e-06	2.09e-06	2.633e-06
347.6	1.039e-06	1.125e-06	2.085e-06	2.658e-06
347.8	1.008e-06	1.111e-06	2.102e-06	2.633e-06
348	1.032e-06	1.136e-06	2.092e-06	2.641e-06
348.2	9.879e-07	1.109e-06	2.091e-06	2.648e-06
348.4	1.024e-06	1.14e-06	2.098e-06	2.62e-06
348.6	9.919e-07	1.115e-06	2.09e-06	2.658e-06
348.8	1.024e-06	1.099e-06	2.095e-06	2.632e-06
349	1.004e-06	1.126e-06	2.091e-06	2.643e-06
349.2	9.879e-07	1.136e-06	2.096e-06	2.653e-06
349.4	1.032e-06	1.112e-06	2.093e-06	2.626e-06
349.6	1.017e-06	1.115e-06	2.088e-06	2.641e-06
349.8	9.919e-07	1.131e-06	2.092e-06	2.63e-06
350	1.015e-06	1.132e-06	2.091e-06	2.627e-06
350.2	9.999e-07	1.109e-06	2.088e-06	2.656e-06
350.4	1.018e-06	1.115e-06	2.094e-06	2.639e-06
350.6	1.017e-06	1.14e-06	2.103e-06	2.616e-06
350.8	1.005e-06	1.109e-06	2.092e-06	2.631e-06
351	1.01e-06	1.135e-06	2.1e-06	2.649e-06
351.2	1.022e-06	1.109e-06	2.092e-06	2.628e-06
351.4	1.001e-06	1.134e-06	2.088e-06	2.62e-06
351.6	9.889e-07	1.115e-06	2.086e-06	2.638e-06
351.8	1.033e-06	1.139e-06	2.089e-06	2.632e-06
352	1.008e-06	1.112e-06	2.088e-06	2.618e-06
352.2	1.023e-06	1.12e-06	2.085e-06	2.63e-06
352.4	9.999e-07	1.137e-06	2.087e-06	2.655e-06
352.6	1.037e-06	1.128e-06	2.088e-06	2.622e-06
352.8	9.999e-07	1.101e-06	2.088e-06	2.615e-06
353	1.034e-06	1.111e-06	2.092e-06	2.639e-06
353.2	9.848e-07	1.132e-06	2.085e-06	2.652e-06
353.4	1.021e-06	1.116e-06	2.089e-06	2.623e-06
353.6	9.899e-07	1.134e-06	2.085e-06	2.632e-06
353.8	1.008e-06	1.118e-06	2.092e-06	2.641e-06
354	1.031e-06	1.13e-06	2.082e-06	2.63e-06
354.2	1.003e-06	1.131e-06	2.079e-06	2.642e-06
354.4	9.868e-07	1.144e-06	2.092e-06	2.632e-06
354.6	1.027e-06	1.104e-06	2.09e-06	2.624e-06
354.8	1.017e-06	1.126e-06	2.082e-06	2.639e-06
355	9.868e-07	1.139e-06	2.087e-06	2.606e-06
355.2	1.016e-06	1.107e-06	2.088e-06	2.644e-06
355.4	1.031e-06	1.129e-06	2.096e-06	2.619e-06
355.6	1.001e-06	1.115e-06	2.067e-06	2.643e-06
355.8	9.838e-07	1.135e-06	2.088e-06	2.62e-06
356	1.033e-06	1.119e-06	2.091e-06	2.622e-06
356.2	1.018e-06	1.134e-06	2.082e-06	2.628e-06
356.4	1.022e-06	1.119e-06	2.086e-06	2.617e-06
356.6	1.014e-06	1.118e-06	2.087e-06	2.634e-06
356.8	1.005e-06	1.14e-06	2.077e-06	2.6e-06
357	1.024e-06	1.13e-06	2.082e-06	2.64e-06
357.2	1.001e-06	1.107e-06	2.083e-06	2.618e-06
357.4	9.989e-07	1.11e-06	2.087e-06	2.63e-06
357.6	1.014e-06	1.141e-06	2.082e-06	2.62e-06
357.8	9.949e-07	1.115e-06	2.077e-06	2.623e-06
358	1.036e-06	1.14e-06	2.079e-06	2.621e-06
358.2	9.879e-07	1.11e-06	2.086e-06	2.607e-06
358.4	1.03e-06	1.139e-06	2.085e-06	2.635e-06
358.6	1.012e-06	1.115e-06	2.081e-06	2.603e-06
358.8	1.013e-06	1.134e-06	2.094e-06	2.636e-06
359	1.012e-06	1.117e-06	2.065e-06	2.62e-06
359.2	1.024e-06	1.124e-06	2.079e-06	2.63e-06
359.4	9.979e-07	1.13e-06	2.077e-06	2.598e-06
359.6	1.034e-06	1.11e-06	2.083e-06	2.621e-06
359.8	9.889e-07	1.126e-06	2.081e-06	2.632e-06
360	1.011e-06	1.107e-06	2.076e-06	2.626e-06
360.2	9.989e-07	1.138e-06	2.075e-06	2.605e-06
360.4	1.025e-06	1.114e-06	2.081e-06	2.622e-06
360.6	1.015e-06	1.122e-06	2.077e-06	2.629e-06
360.8	1.008e-06	1.121e-06	2.075e-06	2.601e-06
361	1.033e-06	1.119e-06	2.086e-06	2.638e-06
361.2	9.949e-07	1.135e-06	2.081e-06	2.6e-06
361.4	1.019e-06	1.112e-06	2.085e-06	2.623e-06
361.6	9.919e-07	1.142e-06	2.082e-06	2.613e-06
361.8	1.022e-06	1.11e-06	2.075e-06	2.608e-06
362	1.03e-06	1.136e-06	2.067e-06	2.628e-06
362.2	1.006e-06	1.126e-06	2.081e-06	2.607e-06
362.4	1.006e-06	1.117e-06	2.083e-06	2.628e-06
362.6	1.025e-06	1.127e-06	2.08e-06	2.6e-06
362.8	9.939e-07	1.125e-06	2.073e-06	2.611e-06
363	1.014e-06	1.09e-06	2.084e-06	2.612e-06
363.2	1.029e-06	1.124e-06	2.079e-06	2.596e-06
363.4	9.949e-07	1.108e-06	2.067e-06	2.608e-06
363.6	1.009e-06	1.136e-06	2.075e-06	2.614e-06
363.8	1.017e-06	1.112e-06	2.072e-06	2.608e-06
364	9.929e-07	1.137e-06	2.085e-06	2.61e-06
364.2	1.032e-06	1.108e-06	2.064e-06	2.621e-06
364.4	9.969e-07	1.139e-06	2.077e-06	2.599e-06
364.6	1.01e-06	1.105e-06	2.081e-06	2.607e-06
364.8	1.024e-06	1.126e-06	2.082e-06	2.601e-06
365	9.808e-07	1.122e-06	2.079e-06	2.606e-06
365.2	1.023e-06	1.106e-06	2.085e-06	2.62e-06
365.4	1.005e-06	1.116e-06	2.077e-06	2.599e-06
365.6	1.017e-06	1.147e-06	2.074e-06	2.625e-06
365.8	1.035e-06	1.125e-06	2.072e-06	2.606e-06
366	1.006e-06	1.1e-06	2.077e-06	2.598e-06
366.2	1.009e-06	1.114e-06	2.074e-06	2.624e-06
366.4	1.026e-06	1.135e-06	2.076e-06	2.594e-06
366.6	9.989e-07	1.099e-06	2.075e-06	2.607e-06
366.8	1.013e-06	1.127e-06	2.081e-06	2.591e-06
367	1.016e-06	1.112e-06	2.074e-06	2.608e-06
367.2	9.868e-07	1.124e-06	2.077e-06	2.594e-06
367.4	1.021e-06	1.102e-06	2.075e-06	2.612e-06
367.6	1.005e-06	1.138e-06	2.074e-06	2.594e-06
367.8	1.015e-06	1.103e-06	2.071e-06	2.604e-06
368	1.027e-06	1.144e-06	2.074e-06	2.608e-06
368.2	9.909e-07	1.12e-06	2.074e-06	2.584e-06
368.4	1.024e-06	1.122e-06	2.069e-06	2.615e-06
368.6	9.969e-07	1.123e-06	2.064e-06	2.588e-06
368.8	1.01e-06	1.112e-06	2.076e-06	2.614e-06
369	1.022e-06	1.131e-06	2.068e-06	2.596e-06
369.2	9.879e-07	1.104e-06	2.049e-06	2.604e-06
369.4	1.027e-06	1.139e-06	2.068e-06	2.618e-06
369.6	9.899e-07	1.119e-06	2.069e-06	2.592e-06
369.8	1.006e-06	1.122e-06	2.065e-06	2.614e-06
370	1.016e-06	1.116e-06	2.065e-06	2.59e-06
370.2	1.007e-06	1.113e-06	2.069e-06	2.579e-06
370.4	1.034e-06	1.132e-06	2.068e-06	2.61e-06
370.6	9.899e-07	1.111e-06	2.059e-06	2.61e-06
370.8	1.025e-06	1.136e-06	2.058e-06	2.582e-06
371	9.808e-07	1.111e-06	2.07e-06	2.604e-06
371.2	1.015e-06	1.125e-06	2.072e-06	2.589e-06
371.4	1.013e-06	1.134e-06	2.072e-06	2.614e-06
371.6	1.01e-06	1.098e-06	2.071e-06	2.589e-06
371.8	1.001e-06	1.108e-06	2.069e-06	2.613e-06
372	1.028e-06	1.127e-06	2.069e-06	2.602e-06
372.2	1.003e-06	1.129e-06	2.07e-06	2.593e-06
372.4	9.728e-07	1.115e-06	2.065e-06	2.613e-06
372.6	1.041e-06	1.138e-06	2.063e-06	2.591e-06
372.8	1.008e-06	1.117e-06	2.07e-06	2.591e-06
373	9.778e-07	1.129e-06	2.062e-06	2.607e-06
373.2	1.035e-06	1.122e-06	2.066e-06	2.579e-06
373.4	1.007e-06	1.116e-06	2.058e-06	2.598e-06
373.6	1.039e-06	1.132e-06	2.059e-06	2.598e-06
373.8	9.929e-07	1.12e-06	2.069e-06	2.579e-06
374	1.038e-06	1.11e-06	2.068e-06	2.59e-06
374.2	9.959e-07	1.129e-06	2.061e-06	2.592e-06
374.4	1.029e-06	1.124e-06	2.062e-06	2.58e-06
374.6	1.011e-06	1.112e-06	2.058e-06	2.598e-06
374.8	9.919e-07	1.14e-06	2.07e-06	2.581e-06
375	1.037e-06	1.115e-06	2.059e-06	2.573e-06
375.2	1.008e-06	1.135e-06	2.064e-06	2.603e-06
375.4	9.808e-07	1.101e-06	2.072e-06	2.586e-06
375.6	1.025e-06	1.129e-06	2.067e-06	2.591e-06
375.8	1.015e-06	1.136e-06	2.072e-06	2.584e-06
376	9.889e-07	1.102e-06	2.06e-06	2.602e-06
376.2	1.023e-06	1.113e-06	2.066e-06	2.583e-06
376.4	9.858e-07	1.134e-06	2.064e-06	2.587e-06
376.6	1.03e-06	1.114e-06	2.064e-06	2.594e-06
376.8	9.868e-07	1.11e-06	2.07e-06	2.57e-06
377	1.024e-06	1.136e-06	2.065e-06	2.597e-06
377.2	1.004e-06	1.119e-06	2.061e-06	2.599e-06
377.4	1.006e-06	1.11e-06	2.063e-06	2.577e-06
377.6	1.024e-06	1.12e-06	2.065e-06	2.586e-06
377.8	9.999e-07	1.116e-06	2.071e-06	2.587e-06
378	1.035e-06	1.121e-06	2.066e-06	2.573e-06
378.2	9.798e-07	1.107e-06	2.062e-06	2.582e-06
378.4	1.021e-06	1.141e-06	2.062e-06	2.594e-06
378.6	1.008e-06	1.107e-06	2.063e-06	2.575e-06
378.8	1.004e-06	1.144e-06	2.058e-06	2.58e-06
379	1.033e-06	1.115e-06	2.045e-06	2.604e-06
379.2	9.838e-07	1.128e-06	2.058e-06	2.565e-06
379.4	1.019e-06	1.129e-06	2.056e-06	2.577e-06
379.6	9.818e-07	1.114e-06	2.062e-06	2.576e-06
379.8	1.024e-06	1.135e-06	2.068e-06	2.57e-06
380	1.006e-06	1.113e-06	2.063e-06	2.585e-06
380.2	9.889e-07	1.127e-06	2.057e-06	2.575e-06
380.4	1.033e-06	1.127e-06	2.06e-06	2.566e-06
380.6	1.012e-06	1.115e-06	2.055e-06	2.588e-06
380.8	9.818e-07	1.147e-06	2.063e-06	2.575e-06
381	1.036e-06	1.114e-06	2.058e-06	2.564e-06
381.2	1.015e-06	1.13e-06	2.059e-06	2.583e-06
381.4	9.808e-07	1.125e-06	2.054e-06	2.577e-06
381.6	1.036e-06	1.111e-06	2.056e-06	2.568e-06
381.8	1.017e-06	1.144e-06	2.057e-06	2.587e-06
382	9.868e-07	1.108e-06	2.054e-06	2.56e-06
382.2	1.03e-06	1.139e-06	2.061e-06	2.566e-06
382.4	1.006e-06	1.12e-06	2.046e-06	2.584e-06
382.6	9.798e-07	1.12e-06	2.054e-06	2.563e-06
382.8	1.035e-06	1.12e-06	2.057e-06	2.574e-06
383	1.003e-06	1.123e-06	2.055e-06	2.58e-06
383.2	9.919e-07	1.102e-06	2.062e-06	2.565e-06
383.4	1.009e-06	1.11e-06	2.05e-06	2.558e-06
383.6	1.012e-06	1.136e-06	2.057e-06	2.583e-06
383.8	1.008e-06	1.104e-06	2.051e-06	2.575e-06
384	1.02e-06	1.118e-06	2.058e-06	2.546e-06
384.2	9.969e-07	1.132e-06	2.064e-06	2.572e-06
384.4	1.022e-06	1.123e-06	2.05e-06	2.562e-06
384.6	9.909e-07	1.097e-06	2.066e-06	2.58e-06
384.8	1.016e-06	1.121e-06	2.056e-06	2.567e-06
385	1.022e-06	1.141e-06	2.054e-06	2.581e-06
385.2	9.949e-07	1.119e-06	2.047e-06	2.576e-06
385.4	1.031e-06	1.114e-06	2.058e-06	2.564e-06
385.6	9.879e-07	1.137e-06	2.053e-06	2.58e-06
385.8	1.013e-06	1.117e-06	2.05e-06	2.582e-06
386	1.001e-06	1.131e-06	2.051e-06	2.557e-06
386.2	1.02e-06	1.12e-06	2.048e-06	2.584e-06
386.4	9.848e-07	1.128e-06	2.045e-06	2.555e-06
386.6	1.018e-06	1.115e-06	2.057e-06	2.586e-06
386.8	1.021e-06	1.119e-06	2.061e-06	2.553e-06
387	9.798e-07	1.127e-06	2.053e-06	2.559e-06
387.2	1.033e-06	1.096e-06	2.053e-06	2.583e-06
387.4	1.006e-06	1.133e-06	2.039e-06	2.56e-06
387.6	9.788e-07	1.103e-06	2.051e-06	2.563e-06
387.8	1.031e-06	1.123e-06	2.058e-06	2.58e-06
388	1.013e-06	1.116e-06	2.044e-06	2.562e-06
388.2	9.979e-07	1.123e-06	2.051e-06	2.548e-06
388.4	1.024e-06	1.113e-06	2.043e-06	2.572e-06
388.6	9.929e-07	1.116e-06	2.047e-06	2.571e-06
388.8	1.022e-06	1.101e-06	2.056e-06	2.553e-06
389	1.01e-06	1.138e-06	2.048e-06	2.555e-06
389.2	1.005e-06	1.114e-06	2.048e-06	2.568e-06
389.4	1.028e-06	1.141e-06	2.05e-06	2.548e-06
389.6	9.939e-07	1.119e-06	2.051e-06	2.579e-06
389.8	1.021e-06	1.12e-06	2.046e-06	2.555e-06
390	1.012e-06	1.125e-06	2.051e-06	2.558e-06
390.2	1.018e-06	1.103e-06	2.048e-06	2.567e-06
390.4	1.006e-06	1.147e-06	2.053e-06	2.546e-06
390.6	1.036e-06	1.121e-06	2.056e-06	2.58e-06
390.8	9.879e-07	1.136e-06	2.05e-06	2.564e-06
391	1.022e-06	1.118e-06	2.049e-06	2.563e-06
391.2	9.778e-07	1.131e-06	2.054e-06	2.57e-06
391.4	1.013e-06	1.139e-06	2.046e-06	2.542e-06
391.6	1.02e-06	1.101e-06	2.04e-06	2.571e-06
391.8	1.007e-06	1.103e-06	2.043e-06	2.575e-06
392	1.036e-06	1.123e-06	2.052e-06	2.537e-06
392.2	9.868e-07	1.134e-06	2.053e-06	2.569e-06
392.4	1.019e-06	1.102e-06	2.053e-06	2.565e-06
392.6	9.909e-07	1.108e-06	2.045e-06	2.538e-06
392.8	1.006e-06	1.138e-06	2.046e-06	2.559e-06
393	1.029e-06	1.116e-06	2.049e-06	2.572e-06
393.2	1.002e-06	1.107e-06	2.04e-06	2.54e-06
393.4	1.039e-06	1.12e-06	2.037e-06	2.54e-06
393.6	9.848e-07	1.138e-06	2.045e-06	2.564e-06
393.8	1.022e-06	1.114e-06	2.047e-06	2.577e-06
394	9.889e-07	1.116e-06	2.045e-06	2.545e-06
394.2	1.012e-06	1.13e-06	2.052e-06	2.549e-06
394.4	9.848e-07	1.114e-06	2.048e-06	2.574e-06
394.6	1.031e-06	1.132e-06	2.049e-06	2.545e-06
394.8	1.008e-06	1.119e-06	2.051e-06	2.572e-06
395	9.798e-07	1.122e-06	2.046e-06	2.544e-06
395.2	1.032e-06	1.13e-06	2.047e-06	2.571e-06
395.4	1.023e-06	1.112e-06	2.039e-06	2.534e-06
395.6	9.909e-07	1.133e-06	2.042e-06	2.57e-06
395.8	1.02e-06	1.106e-06	2.04e-06	2.559e-06
396	1.026e-06	1.133e-06	2.031e-06	2.554e-06
396.2	9.989e-07	1.118e-06	2.045e-06	2.557e-06
396.4	9.818e-07	1.121e-06	2.037e-06	2.547e-06
396.6	1.026e-06	1.132e-06	2.045e-06	2.564e-06
396.8	1.014e-06	1.11e-06	2.051e-06	2.542e-06
397	9.838e-07	1.134e-06	2.042e-06	2.553e-06
397.2	1.029e-06	1.115e-06	2.04e-06	2.561e-06
397.4	9.889e-07	1.134e-06	2.038e-06	2.54e-06
397.6	1.031e-06	1.117e-06	2.037e-06	2.544e-06
397.8	9.868e-07	1.106e-06	2.046e-06	2.574e-06
398	1.027e-06	1.126e-06	2.046e-06	2.552e-06
398.2	9.868e-07	1.106e-06	2.042e-06	2.55e-06
398.4	1.011e-06	1.136e-06	2.04e-06	2.568e-06
398.6	1.012e-06	1.113e-06	2.034e-06	2.544e-06
398.8	1.006e-06	1.132e-06	2.043e-06	2.547e-06
399	1.027e-06	1.111e-06	2.032e-06	2.568e-06
399.2	9.909e-07	1.124e-06	2.045e-06	2.535e-06
399.4	1.015e-06	1.125e-06	2.03e-06	2.557e-06
399.6	9.808e-07	1.129e-06	2.028e-06	2.541e-06
[truncated: 3,001 more rows]

## Sheet: Figure 2a
Ead of different sites on catalyst surface towards PDS.
Graphitic C	1.1073
Pyridinic N	1.0785
CuN2	-1.2249
CuN4	0.492
Ead of different sites on catalyst surface towards BPA.
Graphitic C	-0.7227
Pyridinic N	-0.66296
CuN2	-1.22926
CuN4	-0.79297

## Sheet: Figure 2c
Electron transfer to BPA
Graphitic C	-0.0035
Pyridinic N	0.0078
CuN2	-0.029
CuN4	-0.0022
Electron transfer to PDS
Graphitic C	1.32
Pyridinic N	1.35
CuN2	1.53
CuN4	1.5

## Sheet: Figure 2e
Time (min)	Phenol	Error bar of Phenol	p-Chlorophenol	Error bar of p-Chlorophenol	2,4-Dichlorophenol	Error bar of 2,4-Dichlorophenol	p-Nitrophenol	Error bar of p-Nitrophenol	p-Nitrophenol	Error bar of p-Nitrophenol
0	1	0	1	0	1	0	1	0	1	0
5	0.79464	0.03049	0.76076	0.0235	0.77115	0.03811	0.77681	0.03086	0.98285	0.03402
15	0.63059	0.05284	0.4965	0.04959	0.53247	0.03056	0.42466	0.01627	0.98593	0.02957
30	0.3843	0.0236	0.27375	0.02992	0.25423	0.03915	0.14662	0.00823	0.95999	0.03326
45	0.21874	0.0131	0.13194	0.02281	0.13135	0.0232	0.07308	0.00218	0.97044	0.02848
60	0.11639	0.02046	0.07962	0.00251	0.06613	0.0032	0	0	0.95705	0.01487
90	0.04024	0.00196	0.02271	0.00604	0	0	0	0	0.97003	0.01317

## Sheet: Figure 2g
	Removal ratio	Error bar
Cu-N-C@GF	100	0
CuO@GF	11.98	2.66
CNTs@GF	20.64	2.39

[truncated: 9 more sheets: Figure 2h, Figure 3c, Figure 3d, Figure 3f, Figure 4b, Figure 4e, Figure 4f, Figure 4g, Figure 4h]
