# Supplementary material for: Decoupled oxidation process enabled by atomically dispersed copper electrodes for in-situ chemical water treatment
Source: Nat Commun. 2024 Feb 8;15:1186. doi: 10.1038/s41467-024-45481-y (PMC10853265; doi:10.1038/s41467-024-45481-y)
Supplement: Supplementary file 4 — Source Data [file 41467_2024_45481_MOESM4_ESM.zip › Source Data/Structure Data/S2O8.txt]

OpenGL version: 4.6.0 - Build 31.0.101.2111
Video configuration: Intel(R) UHD Graphics 630
Maximum supported width and height of the viewport: 16384 x 16384
OpenGL depth buffer bit: 16


F:\F盘文件\电极\小论文\NC-appeal\Final devision\Checklist-1\structure\BisphenolA.cif
====================================================================================
Title               CONTCAR                               

Lattice type        P
Space group name    P 1
Space group number  1
Setting number      1

Lattice parameters

   a        b        c       alpha    beta     gamma
14.75999 14.75999 20.00000  90.0000  90.0000 120.0000

Unit-cell volume = 3773.399073 Å^3

Structure parameters

                       x          y          z          Occ.     B    Site      Sym.
   1 H   H1          0.20100    0.50259    0.59215    1.000    1.000    1a         1
   2 H   H2          0.31949    0.45400    0.64773    1.000    1.000    1a         1
   3 H   H3          0.58461    0.72876    0.56584    1.000    1.000    1a         1
   4 H   H4          0.46644    0.77861    0.51294    1.000    1.000    1a         1
   5 H   H5          0.38777    0.37516    0.58820    1.000    1.000    1a         1
   6 H   H6          0.40879    0.23739    0.53232    1.000    1.000    1a         1
   7 H   H7          0.74207    0.42154    0.55966    1.000    1.000    1a         1
   8 H   H8          0.72156    0.55725    0.61580    1.000    1.000    1a         1
   9 H   H9          0.63048    0.71711    0.68617    1.000    1.000    1a         1
  10 H   H10         0.68754    0.69255    0.61489    1.000    1.000    1a         1
  11 H   H11         0.69221    0.64080    0.69406    1.000    1.000    1a         1
  12 H   H12         0.54790    0.49514    0.74421    1.000    1.000    1a         1
  13 H   H13         0.41862    0.43504    0.71270    1.000    1.000    1a         1
  14 H   H14         0.47677    0.56384    0.74682    1.000    1.000    1a         1
  15 H   H15         0.29465    0.73633    0.49913    1.000    1.000    1a         1
  16 H   H16         0.65663    0.25974    0.50876    1.000    1.000    1a         1
  17 C   C1          0.32572    0.64361    0.54908    1.000    1.000    1a         1
  18 C   C2          0.28559    0.55180    0.58666    1.000    1.000    1a         1
  19 C   C3          0.35372    0.52513    0.61756    1.000    1.000    1a         1
  20 C   C4          0.46302    0.58698    0.61171    1.000    1.000    1a         1
  21 C   C5          0.50073    0.67744    0.57241    1.000    1.000    1a         1
  22 C   C6          0.43391    0.70621    0.54189    1.000    1.000    1a         1
  23 C   C7          0.53757    0.55847    0.64787    1.000    1.000    1a         1
  24 C   C8          0.55259    0.47765    0.60779    1.000    1.000    1a         1
  25 C   C9          0.46617    0.38609    0.58298    1.000    1.000    1a         1
  26 C   C10         0.47687    0.30811    0.55110    1.000    1.000    1a         1
  27 C   C11         0.57636    0.32013    0.54260    1.000    1.000    1a         1
  28 C   C12         0.66364    0.41072    0.56604    1.000    1.000    1a         1
  29 C   C13         0.65125    0.48794    0.59813    1.000    1.000    1a         1
  30 C   C14         0.64318    0.65808    0.66108    1.000    1.000    1a         1
  31 C   C15         0.49188    0.51003    0.71706    1.000    1.000    1a         1
  32 O   O1          0.25583    0.66841    0.52100    1.000    1.000    1a         1
  33 O   O2          0.58333    0.24108    0.51083    1.000    1.000    1a         1
====================================================================================

Number of polygons and unique vertices on isosurface = 0 (0)
33 atoms, 34 bonds, 0 polyhedra; CPU time = 2 ms


F:\F盘文件\电极\实验数据\计算\20220616\chafen-bader\1CuN4-BisA.vasp
====================================================================================
Title               TiO2-101                                                                                            
Dimensions           144 144 196

Lattice type        P
Space group name    P 1
Space group number  1
Setting number      1

Lattice parameters

   a        b        c       alpha    beta     gamma
14.75999 14.75999 20.00000  90.0000  90.0000 120.0000

Unit-cell volume = 3773.399073 Å^3

Structure parameters

                       x          y          z          Occ.     B    Site      Sym.
   1 H   H1          0.38141    0.29215    0.60873    1.000    1.000    1a         1
   2 H   H2          0.50552    0.24904    0.66197    1.000    1.000    1a         1
   3 H   H3          0.76134    0.51589    0.56585    1.000    1.000    1a         1
   4 H   H4          0.63802    0.56345    0.51825    1.000    1.000    1a         1
   5 H   H5          0.56591    0.16090    0.61136    1.000    1.000    1a         1
   6 H   H6          0.57957    0.01132    0.56833    1.000    1.000    1a         1
   7 H   H7          0.91515    0.20135    0.56812    1.000    1.000    1a         1
   8 H   H8          0.90211    0.34957    0.61205    1.000    1.000    1a         1
   9 H   H9          0.82209    0.51830    0.68120    1.000    1.000    1a         1
  10 H   H10         0.86940    0.48301    0.60979    1.000    1.000    1a         1
  11 H   H11         0.88400    0.44246    0.69057    1.000    1.000    1a         1
  12 H   H12         0.74646    0.30611    0.75194    1.000    1.000    1a         1
  13 H   H13         0.61337    0.24396    0.72804    1.000    1.000    1a         1
  14 H   H14         0.67807    0.37747    0.75354    1.000    1.000    1a         1
  15 H   H15         0.46497    0.52146    0.51280    1.000    1.000    1a         1
  16 H   H16         0.82211    0.02620    0.53855    1.000    1.000    1a         1
  17 C   C1          0.77726    0.47767    0.39464    1.000    1.000    1a         1
  18 C   C2          0.72270    0.53350    0.39153    1.000    1.000    1a         1
  19 C   C3          0.72185    0.36683    0.39562    1.000    1.000    1a         1
  20 C   C4          0.61301    0.47854    0.38941    1.000    1.000    1a         1
  21 C   C5          0.88735    0.53435    0.39557    1.000    1.000    1a         1
  22 C   C6          0.77675    0.64463    0.39137    1.000    1.000    1a         1
  23 C   C7          0.77525    0.31018    0.39688    1.000    1.000    1a         1
  24 C   C8          0.61141    0.31095    0.39363    1.000    1.000    1a         1
  25 C   C9          0.94150    0.47784    0.39654    1.000    1.000    1a         1
  26 C   C10         0.94260    0.64561    0.39403    1.000    1.000    1a         1
  27 C   C11         0.88589    0.36667    0.39706    1.000    1.000    1a         1
  28 C   C12         0.88763    0.70134    0.39247    1.000    1.000    1a         1
  29 C   C13         0.55439    0.19988    0.39374    1.000    1.000    1a         1
  30 C   C14         0.60674    0.63718    0.38923    1.000    1.000    1a         1
  31 C   C15         0.71864    0.69740    0.39049    1.000    1.000    1a         1
  32 C   C16         0.71924    0.19893    0.39597    1.000    1.000    1a         1
  33 C   C17         0.39197    0.20741    0.39038    1.000    1.000    1a         1
  34 C   C18         0.60861    0.14322    0.39472    1.000    1.000    1a         1
  35 C   C19         0.44362    0.14718    0.39207    1.000    1.000    1a         1
  36 C   C20         0.05218    0.53437    0.39540    1.000    1.000    1a         1
  37 C   C21         0.05360    0.70205    0.39354    1.000    1.000    1a         1
  38 C   C22         0.10818    0.64561    0.39403    1.000    1.000    1a         1
  39 C   C23         0.94007    0.31018    0.39627    1.000    1.000    1a         1
  40 C   C24         0.94305    0.81286    0.39166    1.000    1.000    1a         1
  41 C   C25         0.27913    0.15292    0.39007    1.000    1.000    1a         1
  42 C   C26         0.38698    0.03555    0.39203    1.000    1.000    1a         1
  43 C   C27         0.54845    0.69175    0.38999    1.000    1.000    1a         1
  44 C   C28         0.77369    0.80910    0.39100    1.000    1.000    1a         1
  45 C   C29         0.55251    0.03176    0.39355    1.000    1.000    1a         1
  46 C   C30         0.77378    0.14251    0.39493    1.000    1.000    1a         1
  47 C   C31         0.10943    0.81364    0.39213    1.000    1.000    1a         1
  48 C   C32         0.10563    0.47772    0.39470    1.000    1.000    1a         1
  49 C   C33         0.43566    0.63726    0.39038    1.000    1.000    1a         1
  50 C   C34         0.27653    0.98173    0.39132    1.000    1.000    1a         1
  51 C   C35         0.22277    0.04025    0.39072    1.000    1.000    1a         1
  52 C   C36         0.88587    0.86643    0.39131    1.000    1.000    1a         1
  53 C   C37         0.44179    0.97817    0.39261    1.000    1.000    1a         1
  54 C   C38         0.05451    0.86984    0.39153    1.000    1.000    1a         1
  55 C   C39         0.88482    0.19896    0.39522    1.000    1.000    1a         1
  56 C   C40         0.05017    0.36683    0.39517    1.000    1.000    1a         1
  57 C   C41         0.22079    0.20740    0.39010    1.000    1.000    1a         1
  58 C   C42         0.27090    0.47862    0.39136    1.000    1.000    1a         1
  59 C   C43         0.22057    0.86987    0.39178    1.000    1.000    1a         1
  60 C   C44         0.21890    0.70137    0.39279    1.000    1.000    1a         1
  61 C   C45         0.21456    0.36591    0.39136    1.000    1.000    1a         1
  62 C   C46         0.21610    0.53358    0.39274    1.000    1.000    1a         1
  63 C   C47         0.60482    0.80450    0.39102    1.000    1.000    1a         1
  64 C   C48         0.71708    0.86299    0.39112    1.000    1.000    1a         1
  65 C   C49         0.60701    0.97482    0.39291    1.000    1.000    1a         1
  66 C   C50         0.27314    0.64473    0.39227    1.000    1.000    1a         1
  67 C   C51         0.27505    0.81289    0.39210    1.000    1.000    1a         1
  68 C   C52         0.11047    0.98171    0.39098    1.000    1.000    1a         1
  69 C   C53         0.71804    0.03101    0.39303    1.000    1.000    1a         1
  70 C   C54         0.38399    0.69749    0.39140    1.000    1.000    1a         1
  71 C   C55         0.38578    0.86651    0.39209    1.000    1.000    1a         1
  72 C   C56         0.10481    0.31100    0.39340    1.000    1.000    1a         1
  73 C   C57         0.55109    0.86298    0.39191    1.000    1.000    1a         1
  74 C   C58         0.44061    0.80913    0.39182    1.000    1.000    1a         1
  75 C   C59         0.77293    0.97476    0.39189    1.000    1.000    1a         1
  76 C   C60         0.05381    0.03551    0.39129    1.000    1.000    1a         1
  77 C   C61         0.94158    0.97812    0.39162    1.000    1.000    1a         1
  78 C   C62         0.10888    0.14718    0.39139    1.000    1.000    1a         1
  79 C   C63         0.93981    0.14327    0.39374    1.000    1.000    1a         1
  80 C   C64         0.05076    0.19990    0.39292    1.000    1.000    1a         1
  81 C   C65         0.88437    0.03168    0.39241    1.000    1.000    1a         1
  82 C   C66         0.55667    0.36585    0.39053    1.000    1.000    1a         1
  83 C   C67         0.50142    0.43029    0.56034    1.000    1.000    1a         1
  84 C   C68         0.46523    0.34071    0.59973    1.000    1.000    1a         1
  85 C   C69         0.53649    0.31681    0.62888    1.000    1.000    1a         1
  86 C   C70         0.64496    0.37847    0.61835    1.000    1.000    1a         1
  87 C   C71         0.67836    0.46562    0.57644    1.000    1.000    1a         1
  88 C   C72         0.60850    0.49267    0.54855    1.000    1.000    1a         1
  89 C   C73         0.72387    0.35492    0.65329    1.000    1.000    1a         1
  90 C   C74         0.73301    0.26724    0.61749    1.000    1.000    1a         1
  91 C   C75         0.64339    0.17081    0.60307    1.000    1.000    1a         1
  92 C   C76         0.64984    0.08599    0.57865    1.000    1.000    1a         1
  93 C   C77         0.74783    0.09550    0.56780    1.000    1.000    1a         1
  94 C   C78         0.83808    0.19194    0.57815    1.000    1.000    1a         1
  95 C   C79         0.83002    0.27614    0.60296    1.000    1.000    1a         1
  96 C   C80         0.83108    0.45546    0.65854    1.000    1.000    1a         1
  97 C   C81         0.68765    0.31822    0.72604    1.000    1.000    1a         1
  98 N   N1          0.55831    0.53005    0.38786    1.000    1.000    1a         1
  99 N   N2          0.45059    0.31429    0.38905    1.000    1.000    1a         1
 100 N   N3          0.37708    0.53015    0.39026    1.000    1.000    1a         1
 101 N   N4          0.26903    0.31430    0.38922    1.000    1.000    1a         1
 102 O   O1          0.42861    0.45341    0.53480    1.000    1.000    1a         1
 103 O   O2          0.75001    0.00769    0.54764    1.000    1.000    1a         1
 104 Cu  Cu1         0.41348    0.42171    0.38907    1.000    1.000    1a         1
====================================================================================

Total number of polygons and unique vertices on slices;
      (1 0 0):       460 (      371),       460 (      371)
      (0 1 0):      2792 (     2159),      2792 (     2159)
      (0 0 1):         0 (        0),         0 (        0)
====================================================================================

Number of polygons and unique vertices on isosurface = 132628 (67106)
5784 atoms, 8540 bonds, 81 polyhedra; CPU time = 134 ms


F:\F盘文件\电极\小论文\NC-appeal\Final devision\Checklist-1\structure\CuN2-BisA.cif
====================================================================================
Title               POSCAR                                

Lattice type        P
Space group name    P 1
Space group number  1
Setting number      1

Lattice parameters

   a        b        c       alpha    beta     gamma
14.75999 14.75999 20.00000  90.0000  90.0000 120.0000

Unit-cell volume = 3773.399073 Å^3

Structure parameters

                       x          y          z          Occ.     B    Site      Sym.
   1 H   H1          0.00559    0.64272    0.62842    1.000    1.000    1a         1
   2 H   H2          0.15016    0.62432    0.67496    1.000    1.000    1a         1
   3 H   H3          0.36821    0.87865    0.55019    1.000    1.000    1a         1
   4 H   H4          0.22495    0.90033    0.50756    1.000    1.000    1a         1
   5 H   H5          0.20916    0.55345    0.58720    1.000    1.000    1a         1
   6 H   H6          0.22443    0.40267    0.54587    1.000    1.000    1a         1
   7 H   H7          0.55594    0.57515    0.58328    1.000    1.000    1a         1
   8 H   H8          0.54051    0.72266    0.62660    1.000    1.000    1a         1
   9 H   H9          0.45594    0.90785    0.65674    1.000    1.000    1a         1
  10 H   H10         0.49438    0.86101    0.58629    1.000    1.000    1a         1
  11 H   H11         0.52830    0.84319    0.66833    1.000    1.000    1a         1
  12 H   H12         0.41349    0.71227    0.74185    1.000    1.000    1a         1
  13 H   H13         0.27688    0.63468    0.72944    1.000    1.000    1a         1
  14 H   H14         0.33296    0.77079    0.74707    1.000    1.000    1a         1
  15 H   H15         0.04491    0.82708    0.50261    1.000    1.000    1a         1
  16 H   H16         0.45323    0.38943    0.55680    1.000    1.000    1a         1
  17 C   C1          0.77898    0.48163    0.38157    1.000    1.000    1a         1
  18 C   C2          0.72008    0.53298    0.38183    1.000    1.000    1a         1
  19 C   C3          0.72337    0.37099    0.38367    1.000    1.000    1a         1
  20 C   C4          0.60548    0.47420    0.38467    1.000    1.000    1a         1
  21 C   C5          0.89069    0.53910    0.38098    1.000    1.000    1a         1
  22 C   C6          0.77790    0.64635    0.38338    1.000    1.000    1a         1
  23 C   C7          0.77886    0.31533    0.38481    1.000    1.000    1a         1
  24 C   C8          0.61152    0.31488    0.38494    1.000    1.000    1a         1
  25 C   C9          0.94586    0.48311    0.38153    1.000    1.000    1a         1
  26 C   C10         0.94697    0.65113    0.38057    1.000    1.000    1a         1
  27 C   C11         0.89007    0.37156    0.38357    1.000    1.000    1a         1
  28 C   C12         0.89066    0.70557    0.38224    1.000    1.000    1a         1
  29 C   C13         0.55991    0.20421    0.38616    1.000    1.000    1a         1
  30 C   C14         0.61050    0.64062    0.38951    1.000    1.000    1a         1
  31 C   C15         0.72240    0.70130    0.38661    1.000    1.000    1a         1
  32 C   C16         0.72386    0.20394    0.38707    1.000    1.000    1a         1
  33 C   C17         0.41346    0.23216    0.38522    1.000    1.000    1a         1
  34 C   C18         0.61300    0.14822    0.38731    1.000    1.000    1a         1
  35 C   C19         0.45019    0.15857    0.38579    1.000    1.000    1a         1
  36 C   C20         0.05697    0.53909    0.38079    1.000    1.000    1a         1
  37 C   C21         0.05848    0.70834    0.38001    1.000    1.000    1a         1
  38 C   C22         0.11275    0.65113    0.38020    1.000    1.000    1a         1
  39 C   C23         0.94510    0.31536    0.38483    1.000    1.000    1a         1
  40 C   C24         0.94829    0.81928    0.38394    1.000    1.000    1a         1
  41 C   C25         0.29706    0.18570    0.38489    1.000    1.000    1a         1
  42 C   C26         0.39274    0.04545    0.38505    1.000    1.000    1a         1
  43 C   C27         0.55178    0.69520    0.39066    1.000    1.000    1a         1
  44 C   C28         0.77869    0.81407    0.38770    1.000    1.000    1a         1
  45 C   C29         0.55623    0.03638    0.38798    1.000    1.000    1a         1
  46 C   C30         0.77809    0.14762    0.38829    1.000    1.000    1a         1
  47 C   C31         0.11518    0.82152    0.38066    1.000    1.000    1a         1
  48 C   C32         0.11125    0.48164    0.38140    1.000    1.000    1a         1
  49 C   C33         0.43841    0.64047    0.38939    1.000    1.000    1a         1
  50 C   C34         0.28289    0.99459    0.38296    1.000    1.000    1a         1
  51 C   C35         0.23354    0.05858    0.38396    1.000    1.000    1a         1
  52 C   C36         0.89126    0.87268    0.38650    1.000    1.000    1a         1
  53 C   C37         0.44585    0.98531    0.38607    1.000    1.000    1a         1
  54 C   C38         0.06147    0.87891    0.38322    1.000    1.000    1a         1
  55 C   C39         0.88864    0.20396    0.38728    1.000    1.000    1a         1
  56 C   C40         0.05624    0.37103    0.38366    1.000    1.000    1a         1
  57 C   C41         0.22726    0.23232    0.38551    1.000    1.000    1a         1
  58 C   C42         0.27743    0.47421    0.38459    1.000    1.000    1a         1
  59 C   C43         0.22615    0.87888    0.38090    1.000    1.000    1a         1
  60 C   C44         0.22346    0.70561    0.38125    1.000    1.000    1a         1
  61 C   C45         0.22104    0.35669    0.38489    1.000    1.000    1a         1
  62 C   C46         0.22147    0.53294    0.38166    1.000    1.000    1a         1
  63 C   C47         0.60824    0.80805    0.39028    1.000    1.000    1a         1
  64 C   C48         0.72081    0.86686    0.38977    1.000    1.000    1a         1
  65 C   C49         0.61081    0.97927    0.38932    1.000    1.000    1a         1
  66 C   C50         0.27695    0.64631    0.38284    1.000    1.000    1a         1
  67 C   C51         0.27953    0.81930    0.38183    1.000    1.000    1a         1
  68 C   C52         0.12035    0.99472    0.38455    1.000    1.000    1a         1
  69 C   C53         0.72196    0.03540    0.38970    1.000    1.000    1a         1
  70 C   C54         0.38732    0.70122    0.38614    1.000    1.000    1a         1
  71 C   C55         0.38989    0.87257    0.38478    1.000    1.000    1a         1
  72 C   C56         0.11202    0.31497    0.38510    1.000    1.000    1a         1
  73 C   C57         0.55445    0.86682    0.38936    1.000    1.000    1a         1
  74 C   C58         0.44381    0.81398    0.38683    1.000    1.000    1a         1
  75 C   C59         0.77703    0.97933    0.38983    1.000    1.000    1a         1
  76 C   C60         0.06134    0.04558    0.38649    1.000    1.000    1a         1
  77 C   C61         0.94810    0.98546    0.38761    1.000    1.000    1a         1
  78 C   C62         0.11698    0.15868    0.38656    1.000    1.000    1a         1
  79 C   C63         0.94385    0.14835    0.38796    1.000    1.000    1a         1
  80 C   C64         0.05292    0.20435    0.38675    1.000    1.000    1a         1
  81 C   C65         0.88875    0.03650    0.38895    1.000    1.000    1a         1
  82 C   C66         0.54427    0.35672    0.38491    1.000    1.000    1a         1
  83 C   C67         0.10520    0.77074    0.56380    1.000    1.000    1a         1
  84 C   C68         0.08566    0.69372    0.61142    1.000    1.000    1a         1
  85 C   C69         0.16820    0.68401    0.63698    1.000    1.000    1a         1
  86 C   C70         0.27207    0.74864    0.61572    1.000    1.000    1a         1
  87 C   C71         0.28932    0.82534    0.56807    1.000    1.000    1a         1
  88 C   C72         0.20803    0.83781    0.54315    1.000    1.000    1a         1
  89 C   C73         0.36316    0.73872    0.64482    1.000    1.000    1a         1
  90 C   C74         0.37300    0.64960    0.61178    1.000    1.000    1a         1
  91 C   C75         0.28532    0.55839    0.58783    1.000    1.000    1a         1
  92 C   C76         0.29260    0.47319    0.56460    1.000    1.000    1a         1
  93 C   C77         0.38996    0.47987    0.56407    1.000    1.000    1a         1
  94 C   C78         0.47932    0.56931    0.58605    1.000    1.000    1a         1
  95 C   C79         0.46974    0.65306    0.60985    1.000    1.000    1a         1
  96 C   C80         0.46641    0.84362    0.63818    1.000    1.000    1a         1
  97 C   C81         0.34498    0.71242    0.72044    1.000    1.000    1a         1
  98 N   N1          0.55911    0.53305    0.39085    1.000    1.000    1a         1
  99 N   N2          0.38257    0.53304    0.39066    1.000    1.000    1a         1
 100 O   O1          0.02180    0.77787    0.54009    1.000    1.000    1a         1
 101 O   O2          0.39541    0.39379    0.53628    1.000    1.000    1a         1
 102 Cu  Cu1         0.43228    0.45429    0.44343    1.000    1.000    1a         1
====================================================================================

Number of polygons and unique vertices on isosurface = 0 (0)
5542 atoms, 8057 bonds, 1 polyhedra; CPU time = 40 ms


F:\F盘文件\电极\小论文\NC-appeal\Final devision\Checklist-1\structure\CuN4-BisA.cif
====================================================================================
Title               CONTCAR                               

Lattice type        P
Space group name    P 1
Space group number  1
Setting number      1

Lattice parameters

   a        b        c       alpha    beta     gamma
14.75999 14.75999 20.00000  90.0000  90.0000 120.0000

Unit-cell volume = 3773.399073 Å^3

Structure parameters

                       x          y          z          Occ.     B    Site      Sym.
   1 H   H1          0.38141    0.29215    0.60873    1.000    1.000    1a         1
   2 H   H2          0.50552    0.24904    0.66197    1.000    1.000    1a         1
   3 H   H3          0.76134    0.51589    0.56585    1.000    1.000    1a         1
   4 H   H4          0.63802    0.56345    0.51825    1.000    1.000    1a         1
   5 H   H5          0.56591    0.16090    0.61136    1.000    1.000    1a         1
   6 H   H6          0.57957    0.01132    0.56833    1.000    1.000    1a         1
   7 H   H7          0.91515    0.20135    0.56812    1.000    1.000    1a         1
   8 H   H8          0.90211    0.34957    0.61205    1.000    1.000    1a         1
   9 H   H9          0.82209    0.51830    0.68120    1.000    1.000    1a         1
  10 H   H10         0.86940    0.48301    0.60979    1.000    1.000    1a         1
  11 H   H11         0.88400    0.44246    0.69057    1.000    1.000    1a         1
  12 H   H12         0.74646    0.30611    0.75194    1.000    1.000    1a         1
  13 H   H13         0.61337    0.24396    0.72804    1.000    1.000    1a         1
  14 H   H14         0.67807    0.37747    0.75354    1.000    1.000    1a         1
  15 H   H15         0.46497    0.52146    0.51280    1.000    1.000    1a         1
  16 H   H16         0.82211    0.02620    0.53855    1.000    1.000    1a         1
  17 C   C1          0.77726    0.47767    0.39464    1.000    1.000    1a         1
  18 C   C2          0.72270    0.53350    0.39153    1.000    1.000    1a         1
  19 C   C3          0.72185    0.36683    0.39562    1.000    1.000    1a         1
  20 C   C4          0.61301    0.47854    0.38941    1.000    1.000    1a         1
  21 C   C5          0.88735    0.53435    0.39557    1.000    1.000    1a         1
  22 C   C6          0.77675    0.64463    0.39137    1.000    1.000    1a         1
  23 C   C7          0.77525    0.31018    0.39688    1.000    1.000    1a         1
  24 C   C8          0.61141    0.31095    0.39363    1.000    1.000    1a         1
  25 C   C9          0.94150    0.47784    0.39654    1.000    1.000    1a         1
  26 C   C10         0.94260    0.64561    0.39403    1.000    1.000    1a         1
  27 C   C11         0.88589    0.36667    0.39706    1.000    1.000    1a         1
  28 C   C12         0.88763    0.70134    0.39247    1.000    1.000    1a         1
  29 C   C13         0.55439    0.19988    0.39374    1.000    1.000    1a         1
  30 C   C14         0.60674    0.63718    0.38923    1.000    1.000    1a         1
  31 C   C15         0.71864    0.69740    0.39049    1.000    1.000    1a         1
  32 C   C16         0.71924    0.19893    0.39597    1.000    1.000    1a         1
  33 C   C17         0.39197    0.20741    0.39038    1.000    1.000    1a         1
  34 C   C18         0.60861    0.14322    0.39472    1.000    1.000    1a         1
  35 C   C19         0.44362    0.14718    0.39207    1.000    1.000    1a         1
  36 C   C20         0.05218    0.53437    0.39540    1.000    1.000    1a         1
  37 C   C21         0.05360    0.70205    0.39354    1.000    1.000    1a         1
  38 C   C22         0.10818    0.64561    0.39403    1.000    1.000    1a         1
  39 C   C23         0.94007    0.31018    0.39627    1.000    1.000    1a         1
  40 C   C24         0.94305    0.81286    0.39166    1.000    1.000    1a         1
  41 C   C25         0.27913    0.15292    0.39007    1.000    1.000    1a         1
  42 C   C26         0.38698    0.03555    0.39203    1.000    1.000    1a         1
  43 C   C27         0.54845    0.69175    0.38999    1.000    1.000    1a         1
  44 C   C28         0.77369    0.80910    0.39100    1.000    1.000    1a         1
  45 C   C29         0.55251    0.03176    0.39355    1.000    1.000    1a         1
  46 C   C30         0.77378    0.14251    0.39493    1.000    1.000    1a         1
  47 C   C31         0.10943    0.81364    0.39213    1.000    1.000    1a         1
  48 C   C32         0.10563    0.47772    0.39470    1.000    1.000    1a         1
  49 C   C33         0.43566    0.63726    0.39038    1.000    1.000    1a         1
  50 C   C34         0.27653    0.98173    0.39132    1.000    1.000    1a         1
  51 C   C35         0.22277    0.04025    0.39072    1.000    1.000    1a         1
  52 C   C36         0.88587    0.86643    0.39131    1.000    1.000    1a         1
  53 C   C37         0.44179    0.97817    0.39261    1.000    1.000    1a         1
  54 C   C38         0.05451    0.86984    0.39153    1.000    1.000    1a         1
  55 C   C39         0.88482    0.19896    0.39522    1.000    1.000    1a         1
  56 C   C40         0.05017    0.36683    0.39517    1.000    1.000    1a         1
  57 C   C41         0.22079    0.20740    0.39010    1.000    1.000    1a         1
  58 C   C42         0.27090    0.47862    0.39136    1.000    1.000    1a         1
  59 C   C43         0.22057    0.86987    0.39178    1.000    1.000    1a         1
  60 C   C44         0.21890    0.70137    0.39279    1.000    1.000    1a         1
  61 C   C45         0.21456    0.36591    0.39136    1.000    1.000    1a         1
  62 C   C46         0.21610    0.53358    0.39274    1.000    1.000    1a         1
  63 C   C47         0.60482    0.80450    0.39102    1.000    1.000    1a         1
  64 C   C48         0.71708    0.86299    0.39112    1.000    1.000    1a         1
  65 C   C49         0.60701    0.97482    0.39291    1.000    1.000    1a         1
  66 C   C50         0.27314    0.64473    0.39227    1.000    1.000    1a         1
  67 C   C51         0.27505    0.81289    0.39210    1.000    1.000    1a         1
  68 C   C52         0.11047    0.98171    0.39098    1.000    1.000    1a         1
  69 C   C53         0.71804    0.03101    0.39303    1.000    1.000    1a         1
  70 C   C54         0.38399    0.69749    0.39140    1.000    1.000    1a         1
  71 C   C55         0.38578    0.86651    0.39209    1.000    1.000    1a         1
  72 C   C56         0.10481    0.31100    0.39340    1.000    1.000    1a         1
  73 C   C57         0.55109    0.86298    0.39191    1.000    1.000    1a         1
  74 C   C58         0.44061    0.80913    0.39182    1.000    1.000    1a         1
  75 C   C59         0.77293    0.97476    0.39189    1.000    1.000    1a         1
  76 C   C60         0.05381    0.03551    0.39129    1.000    1.000    1a         1
  77 C   C61         0.94158    0.97812    0.39162    1.000    1.000    1a         1
  78 C   C62         0.10888    0.14718    0.39139    1.000    1.000    1a         1
  79 C   C63         0.93981    0.14327    0.39374    1.000    1.000    1a         1
  80 C   C64         0.05076    0.19990    0.39292    1.000    1.000    1a         1
  81 C   C65         0.88437    0.03168    0.39241    1.000    1.000    1a         1
  82 C   C66         0.55667    0.36585    0.39053    1.000    1.000    1a         1
  83 C   C67         0.50142    0.43029    0.56034    1.000    1.000    1a         1
  84 C   C68         0.46523    0.34071    0.59973    1.000    1.000    1a         1
  85 C   C69         0.53649    0.31681    0.62888    1.000    1.000    1a         1
  86 C   C70         0.64496    0.37847    0.61835    1.000    1.000    1a         1
  87 C   C71         0.67836    0.46562    0.57644    1.000    1.000    1a         1
  88 C   C72         0.60850    0.49267    0.54855    1.000    1.000    1a         1
  89 C   C73         0.72387    0.35492    0.65329    1.000    1.000    1a         1
  90 C   C74         0.73301    0.26724    0.61749    1.000    1.000    1a         1
  91 C   C75         0.64339    0.17081    0.60307    1.000    1.000    1a         1
  92 C   C76         0.64984    0.08599    0.57865    1.000    1.000    1a         1
  93 C   C77         0.74783    0.09550    0.56780    1.000    1.000    1a         1
  94 C   C78         0.83808    0.19194    0.57815    1.000    1.000    1a         1
  95 C   C79         0.83002    0.27614    0.60296    1.000    1.000    1a         1
  96 C   C80         0.83108    0.45546    0.65854    1.000    1.000    1a         1
  97 C   C81         0.68765    0.31822    0.72604    1.000    1.000    1a         1
  98 N   N1          0.55831    0.53005    0.38786    1.000    1.000    1a         1
  99 N   N2          0.45059    0.31429    0.38905    1.000    1.000    1a         1
 100 N   N3          0.37708    0.53015    0.39026    1.000    1.000    1a         1
 101 N   N4          0.26903    0.31430    0.38922    1.000    1.000    1a         1
 102 O   O1          0.42861    0.45341    0.53480    1.000    1.000    1a         1
 103 O   O2          0.75001    0.00769    0.54764    1.000    1.000    1a         1
 104 Cu  Cu1         0.41348    0.42171    0.38907    1.000    1.000    1a         1
====================================================================================

Number of polygons and unique vertices on isosurface = 0 (0)
5784 atoms, 8540 bonds, 81 polyhedra; CPU time = 51 ms


F:\F盘文件\电极\小论文\NC-appeal\Final devision\Checklist-1\structure\Graphene-BisA.cif
====================================================================================
Title               CONTCAR                               

Lattice type        P
Space group name    P 1
Space group number  1
Setting number      1

Lattice parameters

   a        b        c       alpha    beta     gamma
14.75999 14.75999 20.00000  90.0000  90.0000 120.0000

Unit-cell volume = 3773.399073 Å^3

Structure parameters

                       x          y          z          Occ.     B    Site      Sym.
   1 H   H1          0.19988    0.50118    0.58501    1.000    1.000    1a         1
   2 H   H2          0.31857    0.44532    0.63022    1.000    1.000    1a         1
   3 H   H3          0.58327    0.74053    0.57143    1.000    1.000    1a         1
   4 H   H4          0.46398    0.79822    0.53057    1.000    1.000    1a         1
   5 H   H5          0.38881    0.36952    0.58202    1.000    1.000    1a         1
   6 H   H6          0.41238    0.22537    0.54132    1.000    1.000    1a         1
   7 H   H7          0.74584    0.41967    0.56296    1.000    1.000    1a         1
   8 H   H8          0.72273    0.56282    0.60505    1.000    1.000    1a         1
   9 H   H9          0.62836    0.71345    0.68181    1.000    1.000    1a         1
  10 H   H10         0.68711    0.69476    0.60920    1.000    1.000    1a         1
  11 H   H11         0.69049    0.63707    0.68642    1.000    1.000    1a         1
  12 H   H12         0.54443    0.48819    0.73390    1.000    1.000    1a         1
  13 H   H13         0.41554    0.43266    0.70224    1.000    1.000    1a         1
  14 H   H14         0.47601    0.55965    0.73906    1.000    1.000    1a         1
  15 H   H15         0.29103    0.75412    0.51830    1.000    1.000    1a         1
  16 H   H16         0.66213    0.24696    0.53114    1.000    1.000    1a         1
  17 C   C1          0.77446    0.47823    0.38761    1.000    1.000    1a         1
  18 C   C2          0.71889    0.53371    0.38876    1.000    1.000    1a         1
  19 C   C3          0.71887    0.36713    0.38584    1.000    1.000    1a         1
  20 C   C4          0.60782    0.47818    0.38813    1.000    1.000    1a         1
  21 C   C5          0.88560    0.53377    0.38760    1.000    1.000    1a         1
  22 C   C6          0.77449    0.64481    0.39011    1.000    1.000    1a         1
  23 C   C7          0.77448    0.31155    0.38616    1.000    1.000    1a         1
  24 C   C8          0.55228    0.53370    0.38900    1.000    1.000    1a         1
  25 C   C9          0.60782    0.31160    0.38417    1.000    1.000    1a         1
  26 C   C10         0.94125    0.47826    0.38692    1.000    1.000    1a         1
  27 C   C11         0.94118    0.64485    0.38788    1.000    1.000    1a         1
  28 C   C12         0.88566    0.36711    0.38708    1.000    1.000    1a         1
  29 C   C13         0.88560    0.70039    0.38948    1.000    1.000    1a         1
  30 C   C14         0.55230    0.20052    0.38282    1.000    1.000    1a         1
  31 C   C15         0.60776    0.64480    0.38976    1.000    1.000    1a         1
  32 C   C16         0.44124    0.47824    0.38819    1.000    1.000    1a         1
  33 C   C17         0.71891    0.70039    0.39067    1.000    1.000    1a         1
  34 C   C18         0.44122    0.31162    0.38557    1.000    1.000    1a         1
  35 C   C19         0.71892    0.20042    0.38550    1.000    1.000    1a         1
  36 C   C20         0.38570    0.20056    0.38458    1.000    1.000    1a         1
  37 C   C21         0.38572    0.36712    0.38727    1.000    1.000    1a         1
  38 C   C22         0.60779    0.14494    0.38366    1.000    1.000    1a         1
  39 C   C23         0.44127    0.14500    0.38322    1.000    1.000    1a         1
  40 C   C24         0.05233    0.53376    0.38596    1.000    1.000    1a         1
  41 C   C25         0.05229    0.70039    0.38619    1.000    1.000    1a         1
  42 C   C26         0.10785    0.64486    0.38485    1.000    1.000    1a         1
  43 C   C27         0.94121    0.31157    0.38766    1.000    1.000    1a         1
  44 C   C28         0.94120    0.81153    0.38978    1.000    1.000    1a         1
  45 C   C29         0.38568    0.53378    0.38740    1.000    1.000    1a         1
  46 C   C30         0.27462    0.14497    0.38612    1.000    1.000    1a         1
  47 C   C31         0.38568    0.03388    0.38349    1.000    1.000    1a         1
  48 C   C32         0.55223    0.70032    0.38834    1.000    1.000    1a         1
  49 C   C33         0.77449    0.81147    0.39093    1.000    1.000    1a         1
  50 C   C34         0.55231    0.03381    0.38413    1.000    1.000    1a         1
  51 C   C35         0.27459    0.31160    0.38771    1.000    1.000    1a         1
  52 C   C36         0.77453    0.14486    0.38718    1.000    1.000    1a         1
  53 C   C37         0.10785    0.81155    0.38615    1.000    1.000    1a         1
  54 C   C38         0.10791    0.47824    0.38629    1.000    1.000    1a         1
  55 C   C39         0.44118    0.64480    0.38662    1.000    1.000    1a         1
  56 C   C40         0.27453    0.97826    0.38458    1.000    1.000    1a         1
  57 C   C41         0.21902    0.03381    0.38615    1.000    1.000    1a         1
  58 C   C42         0.88564    0.86707    0.39081    1.000    1.000    1a         1
  59 C   C43         0.44121    0.97826    0.38356    1.000    1.000    1a         1
  60 C   C44         0.05230    0.86710    0.38809    1.000    1.000    1a         1
  61 C   C45         0.88563    0.20043    0.38823    1.000    1.000    1a         1
  62 C   C46         0.05236    0.36716    0.38759    1.000    1.000    1a         1
  63 C   C47         0.21905    0.20052    0.38766    1.000    1.000    1a         1
  64 C   C48         0.27459    0.47826    0.38698    1.000    1.000    1a         1
  65 C   C49         0.21892    0.86713    0.38460    1.000    1.000    1a         1
  66 C   C50         0.21889    0.70031    0.38337    1.000    1.000    1a         1
  67 C   C51         0.21902    0.36716    0.38788    1.000    1.000    1a         1
  68 C   C52         0.21904    0.53378    0.38557    1.000    1.000    1a         1
  69 C   C53         0.60780    0.81146    0.38829    1.000    1.000    1a         1
  70 C   C54         0.71892    0.86703    0.38993    1.000    1.000    1a         1
  71 C   C55         0.60782    0.97817    0.38596    1.000    1.000    1a         1
  72 C   C56         0.27455    0.64480    0.38377    1.000    1.000    1a         1
  73 C   C57         0.27442    0.81144    0.38355    1.000    1.000    1a         1
  74 C   C58         0.10788    0.97822    0.38803    1.000    1.000    1a         1
  75 C   C59         0.71894    0.03372    0.38764    1.000    1.000    1a         1
  76 C   C60         0.38558    0.70028    0.38447    1.000    1.000    1a         1
  77 C   C61         0.38568    0.86711    0.38365    1.000    1.000    1a         1
  78 C   C62         0.10794    0.31160    0.38824    1.000    1.000    1a         1
  79 C   C63         0.55231    0.86708    0.38618    1.000    1.000    1a         1
  80 C   C64         0.44118    0.81146    0.38436    1.000    1.000    1a         1
  81 C   C65         0.77450    0.97817    0.38951    1.000    1.000    1a         1
  82 C   C66         0.05234    0.03378    0.38939    1.000    1.000    1a         1
  83 C   C67         0.94124    0.97822    0.39051    1.000    1.000    1a         1
  84 C   C68         0.10792    0.14492    0.38888    1.000    1.000    1a         1
  85 C   C69         0.94121    0.14487    0.38934    1.000    1.000    1a         1
  86 C   C70         0.05235    0.20046    0.38908    1.000    1.000    1a         1
  87 C   C71         0.88564    0.03377    0.39015    1.000    1.000    1a         1
  88 C   C72         0.55233    0.36717    0.38572    1.000    1.000    1a         1
  89 C   C73         0.32388    0.65402    0.55646    1.000    1.000    1a         1
  90 C   C74         0.28434    0.55333    0.58245    1.000    1.000    1a         1
  91 C   C75         0.35293    0.52234    0.60708    1.000    1.000    1a         1
  92 C   C76         0.46220    0.58799    0.60514    1.000    1.000    1a         1
  93 C   C77         0.49943    0.68631    0.57525    1.000    1.000    1a         1
  94 C   C78         0.43202    0.71977    0.55169    1.000    1.000    1a         1
  95 C   C79         0.53693    0.55789    0.63936    1.000    1.000    1a         1
  96 C   C80         0.55346    0.47759    0.59986    1.000    1.000    1a         1
  97 C   C81         0.46803    0.38197    0.57896    1.000    1.000    1a         1
  98 C   C82         0.48019    0.29985    0.55565    1.000    1.000    1a         1
  99 C   C83         0.58023    0.31170    0.55218    1.000    1.000    1a         1
 100 C   C84         0.66702    0.40838    0.56764    1.000    1.000    1a         1
 101 C   C85         0.65316    0.48965    0.59143    1.000    1.000    1a         1
 102 C   C86         0.64201    0.65669    0.65461    1.000    1.000    1a         1
 103 C   C87         0.48985    0.50638    0.70785    1.000    1.000    1a         1
 104 O   O1          0.25334    0.68396    0.53740    1.000    1.000    1a         1
 105 O   O2          0.58833    0.22643    0.53355    1.000    1.000    1a         1
====================================================================================

Number of polygons and unique vertices on isosurface = 0 (0)
5865 atoms, 8621 bonds, 0 polyhedra; CPU time = 35 ms


F:\F盘文件\电极\小论文\NC-appeal\Final devision\Checklist-1\structure\N-dope-BisA.cif
====================================================================================
Title               CONTCAR                               

Lattice type        P
Space group name    P 1
Space group number  1
Setting number      1

Lattice parameters

   a        b        c       alpha    beta     gamma
14.75999 14.75999 20.00000  90.0000  90.0000 120.0000

Unit-cell volume = 3773.399073 Å^3

Structure parameters

                       x          y          z          Occ.     B    Site      Sym.
   1 H   H1          0.51862    0.39529    0.59014    1.000    1.000    1a         1
   2 H   H2          0.63398    0.34881    0.65223    1.000    1.000    1a         1
   3 H   H3          0.90129    0.64257    0.59440    1.000    1.000    1a         1
   4 H   H4          0.78577    0.68914    0.53417    1.000    1.000    1a         1
   5 H   H5          0.74605    0.30294    0.58703    1.000    1.000    1a         1
   6 H   H6          0.80832    0.19141    0.53564    1.000    1.000    1a         1
   7 H   H7          0.11610    0.39443    0.61485    1.000    1.000    1a         1
   8 H   H8          0.05394    0.50324    0.66781    1.000    1.000    1a         1
   9 H   H9          0.90111    0.61195    0.72955    1.000    1.000    1a         1
  10 H   H10         0.99319    0.62269    0.66808    1.000    1.000    1a         1
  11 H   H11         0.97840    0.55216    0.74310    1.000    1.000    1a         1
  12 H   H12         0.83956    0.38449    0.76500    1.000    1.000    1a         1
  13 H   H13         0.72597    0.31806    0.71526    1.000    1.000    1a         1
  14 H   H14         0.74815    0.43052    0.76166    1.000    1.000    1a         1
  15 H   H15         0.61324    0.63737    0.50745    1.000    1.000    1a         1
  16 H   H16         0.06914    0.24479    0.55486    1.000    1.000    1a         1
  17 C   C1          0.77775    0.48028    0.39123    1.000    1.000    1a         1
  18 C   C2          0.72514    0.53795    0.38648    1.000    1.000    1a         1
  19 C   C3          0.71855    0.36934    0.39086    1.000    1.000    1a         1
  20 C   C4          0.61534    0.48702    0.38093    1.000    1.000    1a         1
  21 C   C5          0.88810    0.53511    0.39441    1.000    1.000    1a         1
  22 C   C6          0.78113    0.64817    0.38671    1.000    1.000    1a         1
  23 C   C7          0.77280    0.31242    0.39288    1.000    1.000    1a         1
  24 C   C8          0.60647    0.31651    0.38871    1.000    1.000    1a         1
  25 C   C9          0.94209    0.47844    0.39613    1.000    1.000    1a         1
  26 C   C10         0.94537    0.64683    0.39400    1.000    1.000    1a         1
  27 C   C11         0.88377    0.36722    0.39506    1.000    1.000    1a         1
  28 C   C12         0.89123    0.70329    0.39107    1.000    1.000    1a         1
  29 C   C13         0.55156    0.20423    0.38993    1.000    1.000    1a         1
  30 C   C14         0.61525    0.64354    0.37932    1.000    1.000    1a         1
  31 C   C15         0.72515    0.70252    0.38456    1.000    1.000    1a         1
  32 C   C16         0.44114    0.32887    0.38862    1.000    1.000    1a         1
  33 C   C17         0.71694    0.20052    0.39179    1.000    1.000    1a         1
  34 C   C18         0.38688    0.21178    0.39026    1.000    1.000    1a         1
  35 C   C19         0.37966    0.38583    0.39076    1.000    1.000    1a         1
  36 C   C20         0.60644    0.14610    0.39062    1.000    1.000    1a         1
  37 C   C21         0.44142    0.15178    0.38995    1.000    1.000    1a         1
  38 C   C22         0.05327    0.53366    0.39683    1.000    1.000    1a         1
  39 C   C23         0.05591    0.70190    0.39515    1.000    1.000    1a         1
  40 C   C24         0.11075    0.64504    0.39598    1.000    1.000    1a         1
  41 C   C25         0.93834    0.31054    0.39500    1.000    1.000    1a         1
  42 C   C26         0.94543    0.81402    0.39181    1.000    1.000    1a         1
  43 C   C27         0.37957    0.50933    0.39109    1.000    1.000    1a         1
  44 C   C28         0.27613    0.15009    0.39188    1.000    1.000    1a         1
  45 C   C29         0.38690    0.03751    0.39064    1.000    1.000    1a         1
  46 C   C30         0.55263    0.69319    0.38385    1.000    1.000    1a         1
  47 C   C31         0.77783    0.81305    0.38778    1.000    1.000    1a         1
  48 C   C32         0.55171    0.03358    0.39002    1.000    1.000    1a         1
  49 C   C33         0.27163    0.31446    0.39342    1.000    1.000    1a         1
  50 C   C34         0.77218    0.14385    0.39168    1.000    1.000    1a         1
  51 C   C35         0.11135    0.81341    0.39402    1.000    1.000    1a         1
  52 C   C36         0.10721    0.47692    0.39678    1.000    1.000    1a         1
  53 C   C37         0.44097    0.62769    0.38827    1.000    1.000    1a         1
  54 C   C38         0.27672    0.98087    0.39191    1.000    1.000    1a         1
  55 C   C39         0.22150    0.03754    0.39233    1.000    1.000    1a         1
  56 C   C40         0.88824    0.86856    0.39062    1.000    1.000    1a         1
  57 C   C41         0.44143    0.97846    0.39028    1.000    1.000    1a         1
  58 C   C42         0.05592    0.86950    0.39324    1.000    1.000    1a         1
  59 C   C43         0.88291    0.19918    0.39294    1.000    1.000    1a         1
  60 C   C44         0.04831    0.36571    0.39617    1.000    1.000    1a         1
  61 C   C45         0.21846    0.20294    0.39297    1.000    1.000    1a         1
  62 C   C46         0.27161    0.47272    0.39468    1.000    1.000    1a         1
  63 C   C47         0.22208    0.86879    0.39307    1.000    1.000    1a         1
  64 C   C48         0.22147    0.69942    0.39444    1.000    1.000    1a         1
  65 C   C49         0.21020    0.36284    0.39538    1.000    1.000    1a         1
  66 C   C50         0.21844    0.53102    0.39548    1.000    1.000    1a         1
  67 C   C51         0.60643    0.80544    0.38639    1.000    1.000    1a         1
  68 C   C52         0.71857    0.86473    0.38742    1.000    1.000    1a         1
  69 C   C53         0.60641    0.97583    0.38954    1.000    1.000    1a         1
  70 C   C54         0.27610    0.64151    0.39378    1.000    1.000    1a         1
  71 C   C55         0.27667    0.81131    0.39276    1.000    1.000    1a         1
  72 C   C56         0.11075    0.98120    0.39288    1.000    1.000    1a         1
  73 C   C57         0.71697    0.03196    0.39017    1.000    1.000    1a         1
  74 C   C58         0.38679    0.69051    0.39060    1.000    1.000    1a         1
  75 C   C59         0.38686    0.86486    0.39083    1.000    1.000    1a         1
  76 C   C60         0.10235    0.30893    0.39538    1.000    1.000    1a         1
  77 C   C61         0.55150    0.86279    0.38852    1.000    1.000    1a         1
  78 C   C62         0.44136    0.80509    0.38967    1.000    1.000    1a         1
  79 C   C63         0.77285    0.97597    0.38965    1.000    1.000    1a         1
  80 C   C64         0.05330    0.03510    0.39265    1.000    1.000    1a         1
  81 C   C65         0.94218    0.97921    0.39167    1.000    1.000    1a         1
  82 C   C66         0.10722    0.14584    0.39314    1.000    1.000    1a         1
  83 C   C67         0.93839    0.14335    0.39244    1.000    1.000    1a         1
  84 C   C68         0.04836    0.19813    0.39354    1.000    1.000    1a         1
  85 C   C69         0.88385    0.03213    0.39118    1.000    1.000    1a         1
  86 C   C70         0.55275    0.37492    0.38554    1.000    1.000    1a         1
  87 C   C71         0.64404    0.54601    0.55974    1.000    1.000    1a         1
  88 C   C72         0.60289    0.44897    0.59145    1.000    1.000    1a         1
  89 C   C73         0.66914    0.42382    0.62631    1.000    1.000    1a         1
  90 C   C74         0.77755    0.49262    0.63018    1.000    1.000    1a         1
  91 C   C75         0.81744    0.58684    0.59452    1.000    1.000    1a         1
  92 C   C76         0.75231    0.61389    0.55995    1.000    1.000    1a         1
  93 C   C77         0.84889    0.46814    0.67343    1.000    1.000    1a         1
  94 C   C78         0.89377    0.41050    0.63351    1.000    1.000    1a         1
  95 C   C79         0.82732    0.32298    0.59445    1.000    1.000    1a         1
  96 C   C80         0.86157    0.26004    0.56493    1.000    1.000    1a         1
  97 C   C81         0.96538    0.28419    0.57343    1.000    1.000    1a         1
  98 C   C82         0.03427    0.37363    0.60919    1.000    1.000    1a         1
  99 C   C83         0.99828    0.43536    0.63906    1.000    1.000    1a         1
 100 C   C84         0.93584    0.56986    0.70493    1.000    1.000    1a         1
 101 C   C85         0.78617    0.39580    0.73231    1.000    1.000    1a         1
 102 N   N1          0.56475    0.53983    0.37371    1.000    1.000    1a         1
 103 O   O1          0.57492    0.57047    0.53070    1.000    1.000    1a         1
 104 O   O2         -0.00491    0.21765    0.54576    1.000    1.000    1a         1
====================================================================================

Number of polygons and unique vertices on isosurface = 0 (0)
5817 atoms, 8493 bonds, 0 polyhedra; CPU time = 37 ms


F:\F盘文件\电极\小论文\NC-appeal\Final devision\Checklist-1\structure\CuN2-PDS.cif
====================================================================================
Title               CuN2-CONTCAR                          

Lattice type        P
Space group name    P 1
Space group number  1
Setting number      1

Lattice parameters

   a        b        c       alpha    beta     gamma
14.75999 14.75999 20.00000  90.0000  90.0000 120.0000

Unit-cell volume = 3773.399073 Å^3

Structure parameters

                       x          y          z          Occ.     B    Site      Sym.
   1 C   C1          0.76958    0.48542    0.39376    1.000    1.000    1a         1
   2 C   C2          0.70975    0.53611    0.39517    1.000    1.000    1a         1
   3 C   C3          0.71431    0.37480    0.39403    1.000    1.000    1a         1
   4 C   C4          0.59348    0.47643    0.39785    1.000    1.000    1a         1
   5 C   C5          0.88189    0.54281    0.39265    1.000    1.000    1a         1
   6 C   C6          0.76862    0.64960    0.39603    1.000    1.000    1a         1
   7 C   C7          0.77044    0.31931    0.39365    1.000    1.000    1a         1
   8 C   C8          0.60245    0.31879    0.39441    1.000    1.000    1a         1
   9 C   C9          0.93757    0.48702    0.39158    1.000    1.000    1a         1
  10 C   C10         0.93848    0.65480    0.39278    1.000    1.000    1a         1
  11 C   C11         0.88182    0.37552    0.39260    1.000    1.000    1a         1
  12 C   C12         0.88205    0.70925    0.39454    1.000    1.000    1a         1
  13 C   C13         0.55157    0.20823    0.39415    1.000    1.000    1a         1
  14 C   C14         0.60179    0.64500    0.40043    1.000    1.000    1a         1
  15 C   C15         0.71381    0.70527    0.39766    1.000    1.000    1a         1
  16 C   C16         0.71569    0.20811    0.39394    1.000    1.000    1a         1
  17 C   C17         0.40618    0.23734    0.39439    1.000    1.000    1a         1
  18 C   C18         0.60466    0.15227    0.39400    1.000    1.000    1a         1
  19 C   C19         0.44168    0.16241    0.39384    1.000    1.000    1a         1
  20 C   C20         0.04897    0.54274    0.39000    1.000    1.000    1a         1
  21 C   C21         0.05010    0.71196    0.39129    1.000    1.000    1a         1
  22 C   C22         0.10446    0.65470    0.38979    1.000    1.000    1a         1
  23 C   C23         0.93701    0.31931    0.39267    1.000    1.000    1a         1
  24 C   C24         0.93996    0.82296    0.39462    1.000    1.000    1a         1
  25 C   C25         0.28943    0.19050    0.39382    1.000    1.000    1a         1
  26 C   C26         0.38455    0.04959    0.39274    1.000    1.000    1a         1
  27 C   C27         0.54382    0.70013    0.39846    1.000    1.000    1a         1
  28 C   C28         0.77043    0.81799    0.39642    1.000    1.000    1a         1
  29 C   C29         0.54809    0.04056    0.39362    1.000    1.000    1a         1
  30 C   C30         0.76994    0.15173    0.39396    1.000    1.000    1a         1
  31 C   C31         0.10676    0.82524    0.39182    1.000    1.000    1a         1
  32 C   C32         0.10383    0.48540    0.38931    1.000    1.000    1a         1
  33 C   C33         0.43068    0.64518    0.39666    1.000    1.000    1a         1
  34 C   C34         0.27444    0.99832    0.39233    1.000    1.000    1a         1
  35 C   C35         0.22555    0.06275    0.39327    1.000    1.000    1a         1
  36 C   C36         0.88314    0.87666    0.39541    1.000    1.000    1a         1
  37 C   C37         0.43759    0.98929    0.39257    1.000    1.000    1a         1
  38 C   C38         0.05325    0.88274    0.39345    1.000    1.000    1a         1
  39 C   C39         0.88059    0.20811    0.39368    1.000    1.000    1a         1
  40 C   C40         0.04861    0.37478    0.39154    1.000    1.000    1a         1
  41 C   C41         0.21948    0.23725    0.39406    1.000    1.000    1a         1
  42 C   C42         0.27045    0.47672    0.39280    1.000    1.000    1a         1
  43 C   C43         0.21782    0.88277    0.39124    1.000    1.000    1a         1
  44 C   C44         0.21535    0.70921    0.38908    1.000    1.000    1a         1
  45 C   C45         0.21370    0.35914    0.39289    1.000    1.000    1a         1
  46 C   C46         0.21413    0.53624    0.38833    1.000    1.000    1a         1
  47 C   C47         0.60025    0.81253    0.39655    1.000    1.000    1a         1
  48 C   C48         0.71278    0.87107    0.39635    1.000    1.000    1a         1
  49 C   C49         0.60258    0.98333    0.39431    1.000    1.000    1a         1
  50 C   C50         0.26902    0.64964    0.38892    1.000    1.000    1a         1
  51 C   C51         0.27122    0.82287    0.39026    1.000    1.000    1a         1
  52 C   C52         0.11221    0.99832    0.39387    1.000    1.000    1a         1
  53 C   C53         0.71386    0.03950    0.39457    1.000    1.000    1a         1
  54 C   C54         0.37935    0.70531    0.39156    1.000    1.000    1a         1
  55 C   C55         0.38179    0.87665    0.39127    1.000    1.000    1a         1
  56 C   C56         0.10429    0.31869    0.39250    1.000    1.000    1a         1
  57 C   C57         0.54638    0.87110    0.39452    1.000    1.000    1a         1
  58 C   C58         0.43568    0.81796    0.39216    1.000    1.000    1a         1
  59 C   C59         0.76891    0.98333    0.39522    1.000    1.000    1a         1
  60 C   C60         0.05340    0.04964    0.39468    1.000    1.000    1a         1
  61 C   C61         0.94000    0.98933    0.39505    1.000    1.000    1a         1
  62 C   C62         0.10898    0.16243    0.39446    1.000    1.000    1a         1
  63 C   C63         0.93578    0.15227    0.39417    1.000    1.000    1a         1
  64 C   C64         0.04484    0.20822    0.39390    1.000    1.000    1a         1
  65 C   C65         0.88073    0.04058    0.39489    1.000    1.000    1a         1
  66 C   C66         0.53316    0.35886    0.39541    1.000    1.000    1a         1
  67 N   N1          0.54872    0.53732    0.40395    1.000    1.000    1a         1
  68 N   N2          0.37578    0.53773    0.40060    1.000    1.000    1a         1
  69 O   O1          0.31716    0.45428    0.54106    1.000    1.000    1a         1
  70 O   O2          0.33792    0.40856    0.60102    1.000    1.000    1a         1
  71 O   O3          0.44336    0.65484    0.54229    1.000    1.000    1a         1
  72 O   O4          0.25412    0.58335    0.52722    1.000    1.000    1a         1
  73 O   O5          0.32336    0.57761    0.63886    1.000    1.000    1a         1
  74 O   O6          0.33695    0.26256    0.53540    1.000    1.000    1a         1
  75 O   O7          0.49241    0.43724    0.53616    1.000    1.000    1a         1
  76 O   O8          0.44001    0.33314    0.63986    1.000    1.000    1a         1
  77 S   S1          0.33772    0.58790    0.56780    1.000    1.000    1a         1
  78 S   S2          0.40514    0.35085    0.57689    1.000    1.000    1a         1
  79 Cu  Cu1         0.43298    0.48759    0.47007    1.000    1.000    1a         1
====================================================================================

Number of polygons and unique vertices on isosurface = 0 (0)
96 atoms, 118 bonds, 35 polyhedra; CPU time = 3 ms


F:\F盘文件\电极\小论文\NC-appeal\Final devision\Checklist-1\structure\CuN4-PDS.cif
====================================================================================
Title               CuN4-CONTCAR                          

Lattice type        P
Space group name    P 1
Space group number  1
Setting number      1

Lattice parameters

   a        b        c       alpha    beta     gamma
14.75999 14.75999 20.00000  90.0000  90.0000 120.0000

Unit-cell volume = 3773.399073 Å^3

Structure parameters

                       x          y          z          Occ.     B    Site      Sym.
   1 C   C1          0.77657    0.47785    0.40027    1.000    1.000    1a         1
   2 C   C2          0.72165    0.53385    0.40025    1.000    1.000    1a         1
   3 C   C3          0.72114    0.36691    0.40002    1.000    1.000    1a         1
   4 C   C4          0.61175    0.47900    0.39848    1.000    1.000    1a         1
   5 C   C5          0.88647    0.53430    0.39937    1.000    1.000    1a         1
   6 C   C6          0.77558    0.64446    0.40167    1.000    1.000    1a         1
   7 C   C7          0.77451    0.31034    0.39941    1.000    1.000    1a         1
   8 C   C8          0.61022    0.31081    0.39931    1.000    1.000    1a         1
   9 C   C9          0.94076    0.47772    0.39631    1.000    1.000    1a         1
  10 C   C10         0.94178    0.64575    0.39971    1.000    1.000    1a         1
  11 C   C11         0.88537    0.36698    0.39674    1.000    1.000    1a         1
  12 C   C12         0.88687    0.70128    0.40132    1.000    1.000    1a         1
  13 C   C13         0.55349    0.20002    0.40002    1.000    1.000    1a         1
  14 C   C14         0.60568    0.63689    0.39941    1.000    1.000    1a         1
  15 C   C15         0.71747    0.69712    0.40196    1.000    1.000    1a         1
  16 C   C16         0.71828    0.19878    0.39985    1.000    1.000    1a         1
  17 C   C17         0.39119    0.20761    0.39717    1.000    1.000    1a         1
  18 C   C18         0.60778    0.14307    0.40051    1.000    1.000    1a         1
  19 C   C19         0.44265    0.14717    0.39967    1.000    1.000    1a         1
  20 C   C20         0.05144    0.53426    0.39295    1.000    1.000    1a         1
  21 C   C21         0.05301    0.70228    0.39769    1.000    1.000    1a         1
  22 C   C22         0.10759    0.64574    0.39443    1.000    1.000    1a         1
  23 C   C23         0.93956    0.31040    0.39438    1.000    1.000    1a         1
  24 C   C24         0.94232    0.81288    0.40080    1.000    1.000    1a         1
  25 C   C25         0.27815    0.15283    0.39527    1.000    1.000    1a         1
  26 C   C26         0.38603    0.03538    0.39909    1.000    1.000    1a         1
  27 C   C27         0.54741    0.69162    0.39725    1.000    1.000    1a         1
  28 C   C28         0.77264    0.80890    0.40133    1.000    1.000    1a         1
  29 C   C29         0.55153    0.03143    0.40027    1.000    1.000    1a         1
  30 C   C30         0.77288    0.14220    0.39891    1.000    1.000    1a         1
  31 C   C31         0.10854    0.81344    0.39833    1.000    1.000    1a         1
  32 C   C32         0.10469    0.47783    0.38908    1.000    1.000    1a         1
  33 C   C33         0.43438    0.63685    0.39388    1.000    1.000    1a         1
  34 C   C34         0.27578    0.98182    0.39819    1.000    1.000    1a         1
  35 C   C35         0.22218    0.04076    0.39717    1.000    1.000    1a         1
  36 C   C36         0.88508    0.86660    0.40055    1.000    1.000    1a         1
  37 C   C37         0.44063    0.97761    0.39909    1.000    1.000    1a         1
  38 C   C38         0.05365    0.86991    0.39939    1.000    1.000    1a         1
  39 C   C39         0.88409    0.19889    0.39635    1.000    1.000    1a         1
  40 C   C40         0.04929    0.36699    0.39016    1.000    1.000    1a         1
  41 C   C41         0.21984    0.20765    0.39295    1.000    1.000    1a         1
  42 C   C42         0.27069    0.47912    0.38712    1.000    1.000    1a         1
  43 C   C43         0.21981    0.86982    0.39769    1.000    1.000    1a         1
  44 C   C44         0.21791    0.70132    0.39357    1.000    1.000    1a         1
  45 C   C45         0.21388    0.36564    0.38721    1.000    1.000    1a         1
  46 C   C46         0.21565    0.53406    0.38744    1.000    1.000    1a         1
  47 C   C47         0.60338    0.80356    0.39915    1.000    1.000    1a         1
  48 C   C48         0.71599    0.86251    0.40047    1.000    1.000    1a         1
  49 C   C49         0.60575    0.97437    0.40018    1.000    1.000    1a         1
  50 C   C50         0.27226    0.64446    0.39107    1.000    1.000    1a         1
  51 C   C51         0.27398    0.81271    0.39631    1.000    1.000    1a         1
  52 C   C52         0.10959    0.98191    0.39805    1.000    1.000    1a         1
  53 C   C53         0.71715    0.03097    0.39981    1.000    1.000    1a         1
  54 C   C54         0.38288    0.69710    0.39426    1.000    1.000    1a         1
  55 C   C55         0.38489    0.86640    0.39735    1.000    1.000    1a         1
  56 C   C56         0.10399    0.31076    0.38912    1.000    1.000    1a         1
  57 C   C57         0.54968    0.86241    0.39900    1.000    1.000    1a         1
  58 C   C58         0.43950    0.80876    0.39702    1.000    1.000    1a         1
  59 C   C59         0.77204    0.97455    0.39966    1.000    1.000    1a         1
  60 C   C60         0.05298    0.03562    0.39753    1.000    1.000    1a         1
  61 C   C61         0.94061    0.97792    0.39868    1.000    1.000    1a         1
  62 C   C62         0.10807    0.14741    0.39503    1.000    1.000    1a         1
  63 C   C63         0.93886    0.14325    0.39574    1.000    1.000    1a         1
  64 C   C64         0.05009    0.20019    0.39308    1.000    1.000    1a         1
  65 C   C65         0.88343    0.03169    0.39825    1.000    1.000    1a         1
  66 C   C66         0.55520    0.36574    0.39776    1.000    1.000    1a         1
  67 N   N1          0.55742    0.53029    0.39699    1.000    1.000    1a         1
  68 N   N2          0.44953    0.31436    0.39546    1.000    1.000    1a         1
  69 N   N3          0.37635    0.53024    0.38931    1.000    1.000    1a         1
  70 N   N4          0.26816    0.31415    0.38796    1.000    1.000    1a         1
  71 O   O1          0.29516    0.51946    0.53406    1.000    1.000    1a         1
  72 O   O2          0.40957    0.56924    0.54370    1.000    1.000    1a         1
  73 O   O3          0.31759    0.70090    0.53445    1.000    1.000    1a         1
  74 O   O4          0.14655    0.53917    0.53462    1.000    1.000    1a         1
  75 O   O5          0.25567    0.59531    0.63670    1.000    1.000    1a         1
  76 O   O6          0.40307    0.43761    0.62896    1.000    1.000    1a         1
  77 O   O7          0.38566    0.39401    0.51067    1.000    1.000    1a         1
  78 O   O8          0.55257    0.53942    0.55177    1.000    1.000    1a         1
  79 S   S1          0.25028    0.59866    0.56473    1.000    1.000    1a         1
  80 S   S2          0.44067    0.47553    0.56273    1.000    1.000    1a         1
  81 Cu  Cu1         0.41189    0.42220    0.40462    1.000    1.000    1a         1
====================================================================================

Number of polygons and unique vertices on isosurface = 0 (0)
98 atoms, 122 bonds, 34 polyhedra; CPU time = 3 ms


F:\F盘文件\电极\实验数据\计算\计算\计算\report\result\graphene\S2O8\CONTCAR.cif
====================================================================================
Title               graphene-CONTCAR                      

Lattice type        P
Space group name    P 1
Space group number  1
Setting number      1

Lattice parameters

   a        b        c       alpha    beta     gamma
14.75999 14.75999 20.00000  90.0000  90.0000 120.0000

Unit-cell volume = 3773.399073 Å^3

Structure parameters

                       x          y          z          Occ.     B    Site      Sym.
   1 C   C1          0.77196    0.47648    0.39948    1.000    1.000    1a         1
   2 C   C2          0.71653    0.53185    0.39687    1.000    1.000    1a         1
   3 C   C3          0.71649    0.36526    0.40041    1.000    1.000    1a         1
   4 C   C4          0.60542    0.47642    0.39522    1.000    1.000    1a         1
   5 C   C5          0.88318    0.53197    0.40081    1.000    1.000    1a         1
   6 C   C6          0.77204    0.64295    0.39668    1.000    1.000    1a         1
   7 C   C7          0.77205    0.30969    0.40155    1.000    1.000    1a         1
   8 C   C8          0.54979    0.53180    0.39247    1.000    1.000    1a         1
   9 C   C9          0.60544    0.30982    0.39953    1.000    1.000    1a         1
  10 C   C10         0.93881    0.47643    0.40122    1.000    1.000    1a         1
  11 C   C11         0.93869    0.64297    0.40068    1.000    1.000    1a         1
  12 C   C12         0.88325    0.36525    0.40131    1.000    1.000    1a         1
  13 C   C13         0.88298    0.69845    0.39914    1.000    1.000    1a         1
  14 C   C14         0.54993    0.19865    0.40074    1.000    1.000    1a         1
  15 C   C15         0.60539    0.64292    0.39279    1.000    1.000    1a         1
  16 C   C16         0.43883    0.47635    0.39173    1.000    1.000    1a         1
  17 C   C17         0.71644    0.69840    0.39498    1.000    1.000    1a         1
  18 C   C18         0.43878    0.30988    0.39589    1.000    1.000    1a         1
  19 C   C19         0.71658    0.19856    0.40172    1.000    1.000    1a         1
  20 C   C20         0.38328    0.19873    0.39818    1.000    1.000    1a         1
  21 C   C21         0.38324    0.36526    0.39328    1.000    1.000    1a         1
  22 C   C22         0.60544    0.14302    0.40165    1.000    1.000    1a         1
  23 C   C23         0.43877    0.14309    0.40028    1.000    1.000    1a         1
  24 C   C24         0.04993    0.53189    0.40012    1.000    1.000    1a         1
  25 C   C25         0.04986    0.69852    0.40146    1.000    1.000    1a         1
  26 C   C26         0.10548    0.64301    0.40057    1.000    1.000    1a         1
  27 C   C27         0.93885    0.30978    0.40010    1.000    1.000    1a         1
  28 C   C28         0.93866    0.80964    0.39993    1.000    1.000    1a         1
  29 C   C29         0.38323    0.53189    0.39130    1.000    1.000    1a         1
  30 C   C30         0.27222    0.14319    0.39847    1.000    1.000    1a         1
  31 C   C31         0.38327    0.03196    0.40135    1.000    1.000    1a         1
  32 C   C32         0.54989    0.69846    0.39248    1.000    1.000    1a         1
  33 C   C33         0.77192    0.80939    0.39684    1.000    1.000    1a         1
  34 C   C34         0.54987    0.03180    0.40127    1.000    1.000    1a         1
  35 C   C35         0.27210    0.30970    0.39358    1.000    1.000    1a         1
  36 C   C36         0.77215    0.14295    0.40119    1.000    1.000    1a         1
  37 C   C37         0.10543    0.80971    0.40174    1.000    1.000    1a         1
  38 C   C38         0.10553    0.47634    0.39769    1.000    1.000    1a         1
  39 C   C39         0.43881    0.64290    0.39215    1.000    1.000    1a         1
  40 C   C40         0.27212    0.97643    0.40147    1.000    1.000    1a         1
  41 C   C41         0.21664    0.03204    0.40064    1.000    1.000    1a         1
  42 C   C42         0.88310    0.86513    0.39907    1.000    1.000    1a         1
  43 C   C43         0.43881    0.97632    0.40124    1.000    1.000    1a         1
  44 C   C44         0.04986    0.86531    0.40131    1.000    1.000    1a         1
  45 C   C45         0.88326    0.19857    0.40018    1.000    1.000    1a         1
  46 C   C46         0.04999    0.36530    0.39780    1.000    1.000    1a         1
  47 C   C47         0.21670    0.19880    0.39655    1.000    1.000    1a         1
  48 C   C48         0.27211    0.47633    0.39227    1.000    1.000    1a         1
  49 C   C49         0.21651    0.86521    0.40161    1.000    1.000    1a         1
  50 C   C50         0.21666    0.69851    0.39927    1.000    1.000    1a         1
  51 C   C51         0.21649    0.36520    0.39290    1.000    1.000    1a         1
  52 C   C52         0.21664    0.53179    0.39502    1.000    1.000    1a         1
  53 C   C53         0.60533    0.80940    0.39532    1.000    1.000    1a         1
  54 C   C54         0.71642    0.86501    0.39704    1.000    1.000    1a         1
  55 C   C55         0.60539    0.97614    0.40005    1.000    1.000    1a         1
  56 C   C56         0.27221    0.64297    0.39621    1.000    1.000    1a         1
  57 C   C57         0.27211    0.80960    0.40046    1.000    1.000    1a         1
  58 C   C58         0.10543    0.97642    0.40083    1.000    1.000    1a         1
  59 C   C59         0.71657    0.03177    0.40034    1.000    1.000    1a         1
  60 C   C60         0.38326    0.69845    0.39483    1.000    1.000    1a         1
  61 C   C61         0.38326    0.86513    0.39993    1.000    1.000    1a         1
  62 C   C62         0.10563    0.30981    0.39570    1.000    1.000    1a         1
  63 C   C63         0.54987    0.86506    0.39755    1.000    1.000    1a         1
  64 C   C64         0.43873    0.80955    0.39739    1.000    1.000    1a         1
  65 C   C65         0.77202    0.97613    0.39918    1.000    1.000    1a         1
  66 C   C66         0.04991    0.03199    0.39978    1.000    1.000    1a         1
  67 C   C67         0.93878    0.97632    0.39968    1.000    1.000    1a         1
  68 C   C68         0.10553    0.14316    0.39796    1.000    1.000    1a         1
  69 C   C69         0.93884    0.14299    0.39926    1.000    1.000    1a         1
  70 C   C70         0.05000    0.19865    0.39756    1.000    1.000    1a         1
  71 C   C71         0.88322    0.03186    0.39955    1.000    1.000    1a         1
  72 C   C72         0.54993    0.36544    0.39685    1.000    1.000    1a         1
  73 O   O1          0.42284    0.48414    0.62055    1.000    1.000    1a         1
  74 O   O2          0.50308    0.47316    0.58476    1.000    1.000    1a         1
  75 O   O3          0.29229    0.29127    0.60524    1.000    1.000    1a         1
  76 O   O4          0.24130    0.42355    0.63203    1.000    1.000    1a         1
  77 O   O5          0.30571    0.41513    0.52010    1.000    1.000    1a         1
  78 O   O6          0.56991    0.64979    0.53025    1.000    1.000    1a         1
  79 O   O7          0.64500    0.64062    0.63752    1.000    1.000    1a         1
  80 O   O8          0.67208    0.56006    0.53679    1.000    1.000    1a         1
  81 S   S1          0.30260    0.39259    0.59164    1.000    1.000    1a         1
  82 S   S2          0.60874    0.59527    0.57217    1.000    1.000    1a         1
====================================================================================

Number of polygons and unique vertices on isosurface = 0 (0)
99 atoms, 122 bonds, 36 polyhedra; CPU time = 3 ms


F:\F盘文件\电极\实验数据\计算\计算\计算\report\result\N-Dope\Pyridine-N\S2O8\CONTCAR.cif
====================================================================================
Title               S2O8                                  

Lattice type        P
Space group name    P 1
Space group number  1
Setting number      1

Lattice parameters

   a        b        c       alpha    beta     gamma
14.76000 14.76000 20.00000  90.0000  90.0000 120.0000

Unit-cell volume = 3773.404437 Å^3

Structure parameters

                       x          y          z          Occ.     B    Site      Sym.
   1 C   C1          0.77601    0.47940    0.39464    1.000    1.000    1a         1
   2 C   C2          0.72347    0.53718    0.39072    1.000    1.000    1a         1
   3 C   C3          0.71697    0.36848    0.39332    1.000    1.000    1a         1
   4 C   C4          0.61376    0.48632    0.38331    1.000    1.000    1a         1
   5 C   C5          0.88665    0.53426    0.39818    1.000    1.000    1a         1
   6 C   C6          0.77926    0.64728    0.39254    1.000    1.000    1a         1
   7 C   C7          0.77112    0.31137    0.39575    1.000    1.000    1a         1
   8 C   C8          0.60478    0.31561    0.39076    1.000    1.000    1a         1
   9 C   C9          0.94061    0.47753    0.39969    1.000    1.000    1a         1
  10 C   C10         0.94376    0.64583    0.39868    1.000    1.000    1a         1
  11 C   C11         0.88236    0.36634    0.39881    1.000    1.000    1a         1
  12 C   C12         0.88954    0.70240    0.39694    1.000    1.000    1a         1
  13 C   C13         0.55015    0.20337    0.39210    1.000    1.000    1a         1
  14 C   C14         0.61366    0.64256    0.38243    1.000    1.000    1a         1
  15 C   C15         0.72345    0.70153    0.38989    1.000    1.000    1a         1
  16 C   C16         0.43953    0.32829    0.39084    1.000    1.000    1a         1
  17 C   C17         0.71549    0.19953    0.39459    1.000    1.000    1a         1
  18 C   C18         0.38542    0.21105    0.39346    1.000    1.000    1a         1
  19 C   C19         0.37855    0.38567    0.39344    1.000    1.000    1a         1
  20 C   C20         0.60472    0.14500    0.39282    1.000    1.000    1a         1
  21 C   C21         0.43982    0.15081    0.39267    1.000    1.000    1a         1
  22 C   C22         0.05192    0.53275    0.40054    1.000    1.000    1a         1
  23 C   C23         0.05459    0.70097    0.39949    1.000    1.000    1a         1
  24 C   C24         0.10930    0.64410    0.39957    1.000    1.000    1a         1
  25 C   C25         0.93674    0.30954    0.40020    1.000    1.000    1a         1
  26 C   C26         0.94366    0.81306    0.39814    1.000    1.000    1a         1
  27 C   C27         0.37864    0.50825    0.39328    1.000    1.000    1a         1
  28 C   C28         0.27478    0.14929    0.39671    1.000    1.000    1a         1
  29 C   C29         0.38563    0.03654    0.39373    1.000    1.000    1a         1
  30 C   C30         0.55120    0.69232    0.38535    1.000    1.000    1a         1
  31 C   C31         0.77594    0.81179    0.39292    1.000    1.000    1a         1
  32 C   C32         0.55023    0.03253    0.39201    1.000    1.000    1a         1
  33 C   C33         0.27034    0.31371    0.39802    1.000    1.000    1a         1
  34 C   C34         0.77037    0.14265    0.39566    1.000    1.000    1a         1
  35 C   C35         0.10988    0.81251    0.39893    1.000    1.000    1a         1
  36 C   C36         0.10595    0.47597    0.40102    1.000    1.000    1a         1
  37 C   C37         0.43951    0.62646    0.38953    1.000    1.000    1a         1
  38 C   C38         0.27522    0.97993    0.39607    1.000    1.000    1a         1
  39 C   C39         0.22025    0.03681    0.39755    1.000    1.000    1a         1
  40 C   C40         0.88651    0.86748    0.39689    1.000    1.000    1a         1
  41 C   C41         0.43993    0.97738    0.39253    1.000    1.000    1a         1
  42 C   C42         0.05454    0.86869    0.39915    1.000    1.000    1a         1
  43 C   C43         0.88122    0.19812    0.39861    1.000    1.000    1a         1
  44 C   C44         0.04713    0.36489    0.40172    1.000    1.000    1a         1
  45 C   C45         0.21739    0.20247    0.39873    1.000    1.000    1a         1
  46 C   C46         0.27037    0.47184    0.39819    1.000    1.000    1a         1
  47 C   C47         0.22069    0.86786    0.39710    1.000    1.000    1a         1
  48 C   C48         0.22034    0.69854    0.39742    1.000    1.000    1a         1
  49 C   C49         0.20900    0.36214    0.40063    1.000    1.000    1a         1
  50 C   C50         0.21749    0.53015    0.39902    1.000    1.000    1a         1
  51 C   C51         0.60477    0.80439    0.38774    1.000    1.000    1a         1
  52 C   C52         0.71690    0.86362    0.39077    1.000    1.000    1a         1
  53 C   C53         0.60475    0.97457    0.39115    1.000    1.000    1a         1
  54 C   C54         0.27491    0.64070    0.39624    1.000    1.000    1a         1
  55 C   C55         0.27534    0.81029    0.39569    1.000    1.000    1a         1
  56 C   C56         0.10920    0.98021    0.39904    1.000    1.000    1a         1
  57 C   C57         0.71536    0.03081    0.39325    1.000    1.000    1a         1
  58 C   C58         0.38539    0.68953    0.39182    1.000    1.000    1a         1
  59 C   C59         0.38560    0.86377    0.39267    1.000    1.000    1a         1
  60 C   C60         0.10104    0.30807    0.40197    1.000    1.000    1a         1
  61 C   C61         0.55012    0.86172    0.38936    1.000    1.000    1a         1
  62 C   C62         0.43973    0.80394    0.39036    1.000    1.000    1a         1
  63 C   C63         0.77106    0.97469    0.39364    1.000    1.000    1a         1
  64 C   C64         0.05177    0.03424    0.39951    1.000    1.000    1a         1
  65 C   C65         0.94051    0.97814    0.39825    1.000    1.000    1a         1
  66 C   C66         0.10580    0.14499    0.40023    1.000    1.000    1a         1
  67 C   C67         0.93671    0.14215    0.39942    1.000    1.000    1a         1
  68 C   C68         0.04702    0.19724    0.40114    1.000    1.000    1a         1
  69 C   C69         0.88220    0.03096    0.39727    1.000    1.000    1a         1
  70 C   C70         0.55128    0.37419    0.38732    1.000    1.000    1a         1
  71 N   N1          0.56371    0.53934    0.37460    1.000    1.000    1a         1
  72 O   O1          0.49129    0.67182    0.55109    1.000    1.000    1a         1
  73 O   O2          0.51332    0.61144    0.59913    1.000    1.000    1a         1
  74 O   O3          0.67136    0.82848    0.53332    1.000    1.000    1a         1
  75 O   O4          0.51072    0.83865    0.52771    1.000    1.000    1a         1
  76 O   O5          0.57691    0.81837    0.63692    1.000    1.000    1a         1
  77 O   O6          0.39101    0.45387    0.52918    1.000    1.000    1a         1
  78 O   O7          0.57998    0.52689    0.51847    1.000    1.000    1a         1
  79 O   O8          0.49237    0.44403    0.62433    1.000    1.000    1a         1
  80 S   S1          0.57301    0.80451    0.56552    1.000    1.000    1a         1
  81 S   S2          0.49150    0.49618    0.56344    1.000    1.000    1a         1
====================================================================================

Number of polygons and unique vertices on isosurface = 0 (0)
98 atoms, 120 bonds, 35 polyhedra; CPU time = 3 ms


F:\F盘文件\电极\实验数据\计算\计算\计算\H2S2O8.cif
====================================================================================
Title               S2O8                                  

Lattice type        P
Space group name    P 1
Space group number  1
Setting number      1

Lattice parameters

   a        b        c       alpha    beta     gamma
10.00000 10.00000 10.00000  90.0000  90.0000  90.0000

Unit-cell volume = 1000.000000 Å^3

Structure parameters

                       x          y          z          Occ.     B    Site      Sym.
   1 H   H1          0.53645    0.80953    0.60887    1.000    1.000    1a         1
   2 H   H2          0.44595    0.26486    0.57448    1.000    1.000    1a         1
   3 O   O1          0.48800    0.61768    0.42061    1.000    1.000    1a         1
   4 O   O2          0.52736    0.49909    0.50168    1.000    1.000    1a         1
   5 O   O3          0.73494    0.67277    0.39131    1.000    1.000    1a         1
   6 O   O4          0.54544    0.83598    0.35393    1.000    1.000    1a         1
   7 O   O5          0.61816    0.76283    0.58099    1.000    1.000    1a         1
   8 O   O6          0.38847    0.35885    0.34454    1.000    1.000    1a         1
   9 O   O7          0.63835    0.35101    0.32595    1.000    1.000    1a         1
  10 O   O8          0.53188    0.26625    0.52699    1.000    1.000    1a         1
  11 S   S1          0.60970    0.72998    0.42517    1.000    1.000    1a         1
  12 S   S2          0.51913    0.36445    0.40183    1.000    1.000    1a         1
====================================================================================

Number of polygons and unique vertices on isosurface = 0 (0)
12 atoms, 11 bonds, 2 polyhedra; CPU time = 0 ms
